# Supplementary material for: An RNA Interference Screen for Genes Required to Shape the Anteroposterior Compartment Boundary in Drosophila Identifies the Eph Receptor
Source: PLoS One. 2014 Dec 4;9(12):e114340. doi: 10.1371/journal.pone.0114340 (PMC4256218; doi:10.1371/journal.pone.0114340)
Supplement: Table S1 — List of RNAi lines and associated phenotypes. (XLSX) [file pone.0114340.s002.xlsx]

## Sheet: scrn_final_130709.csv
Symbol	Stock_No	Stock_center	Phenotype	FlyBase_ID
18w	8896R-2	NIG-FLY	no_phenotype	FBgn0004364
2mit	8384	VDRC	no_phenotype	FBgn0260793
5-HT1B	46485	VDRC	no_phenotype	FBgn0263116
aay	3705R-1	NIG-FLY	no_phenotype	FBgn0023129
ab	41005	VDRC	smooth_border	FBgn0264442
ABCB7	40838	VDRC	no_phenotype	FBgn0035244
Abd-B	12024	VDRC	no_phenotype	FBgn0000015
Abi	9749R-2	NIG-FLY	no_phenotype	FBgn0020510
Abl	2897	VDRC	no_phenotype	FBgn0000017
ac	7758	VDRC	no_phenotype	FBgn0000022
Ac13E	11547	VDRC	no_phenotype	FBgn0022710
Ac76E	7978R-3	NIG-FLY	no_phenotype	FBgn0004852
Ace	3968	VDRC	no_phenotype	FBgn0000024
acj6	9827	VDRC	no_phenotype	FBgn0000028
Acp70A	52425	VDRC	no_phenotype	FBgn0003034
Acph-1	3579	VDRC	no_phenotype	FBgn0000032
Acsl	3222	VDRC	dispersed	FBgn0263120
Act57B	17979	VDRC	dispersed	FBgn0000044
Act5C	7139	VDRC	no_phenotype	FBgn0000042
Act87E	18290R-3	NIG-FLY	no_phenotype	FBgn0000046
Actbeta	12174	VDRC	no_phenotype	FBgn0024913
Actn	7760	VDRC	no_phenotype	FBgn0000667
ACXA	49100	VDRC	no_phenotype	FBgn0040510
ACXB	9748	VDRC	no_phenotype	FBgn0040509
ACXC	2871	VDRC	no_phenotype	FBgn0040508
Adam	12131R-1	NIG-FLY	dispersed	FBgn0027619
AdoR	1385	VDRC	dispersed	FBgn0039747
aft	5032R-1	NIG-FLY	no_phenotype	FBgn0026309
AIF	2544	VDRC	no_phenotype	FBgn0031392
AkhR	9546	VDRC	no_phenotype	FBgn0025595
Akt1	2902	VDRC	no_phenotype	FBgn0010379
AlCR2	50000	VDRC	no_phenotype	FBgn0036789
Alg10	52402	VDRC	no_phenotype	FBgn0052076
Alk	11446	VDRC	no_phenotype	FBgn0040505
alpha-Cat	19182	VDRC	dispersed	FBgn0010215
alpha-Cat	20123	VDRC	dispersed	FBgn0010215
alpha-Cat	40882	VDRC	dispersed	FBgn0010215
alpha-catenin-related	2987R-3	NIG-FLY	no_phenotype	FBgn0029105
alpha-catenin-related	2987R-2	NIG-FLY	no_phenotype	FBgn0029105
alpha-Man-Ib	4418	VDRC	no_phenotype	FBgn0039634
alphaKap4	10478R-1	NIG-FLY	no_phenotype	FBgn0035657
alphaTub67C	24297	VDRC	no_phenotype	FBgn0087040
alphaTub84B	33427	VDRC	no_phenotype	FBgn0003884
AlstR	3399	VDRC	large_clone	FBgn0028961
AlstR	48495	VDRC	no_phenotype	FBgn0028961
amos	11796	VDRC	AP_sorting	FBgn0003270
Ance-3	17988R-1	NIG-FLY	no_phenotype	FBgn0032536
Ance-3	31843R-1	NIG-FLY	no_phenotype	FBgn0032536
Andorra	12611R-2	NIG-FLY	no_phenotype	FBgn0030898
Ank	25945	VDRC	no_phenotype	FBgn0011747
Ank2	40638	VDRC	no_phenotype	FBgn0261788
Ant2	5532	VDRC	no_phenotype	FBgn0025111
ap	8376R-1	NIG-FLY	no_phenotype	FBgn0000099
Apc	1451R-1	NIG-FLY	dispersed	FBgn0015589
Apc	1451R-3	NIG-FLY	dispersed	FBgn0015589
Apc	51468	VDRC	dispersed	FBgn0015589
Apc	51468	VDRC	no_phenotype	FBgn0015589
Apc2	22289	VDRC	no_phenotype	FBgn0026598
aph-1	16820	VDRC	no_phenotype	FBgn0031458
Aph-4	1462R-1	NIG-FLY	no_phenotype	FBgn0016123
aPKC	2907	VDRC	no_phenotype	FBgn0261854
Aplip1	1200R-1	NIG-FLY	dispersed	FBgn0040281
AR-2	10001R-1	NIG-FLY	no_phenotype	FBgn0039595
ArfGAP1	26459	VDRC	no_phenotype	FBgn0020655
ArfGAP1	26460	VDRC	no_phenotype	FBgn0020655
ArfGAP3	35123	VDRC	no_phenotype	FBgn0037182
Arfip	20401	VDRC	no_phenotype	FBgn0037884
arm	7767	VDRC	smooth_border	FBgn0000117
arm	7767	VDRC	no_phenotype	FBgn0000117
Arp2	29943	VDRC	dispersed	FBgn0011742
Arp2	29944	VDRC	dispersed	FBgn0011742
Arp2	9901R-1	NIG-FLY	dispersed	FBgn0011742
Arp2	9901R-2	NIG-FLY	no_phenotype	FBgn0011742
Arp3	35258	VDRC	dispersed	FBgn0262716
Arp3	35260	VDRC	no_phenotype	FBgn0262716
Arp3	7558R-1	NIG-FLY	no_phenotype	FBgn0262716
Arp5	22633	VDRC	no_phenotype	FBgn0038576
Arp8	7846R-2	NIG-FLY	no_phenotype	FBgn0030877
Arpc2	10954R-1	NIG-FLY	no_phenotype	FBgn0032859
Arpc2	10954R-4	NIG-FLY	no_phenotype	FBgn0032859
Arpc4	5972R-1	NIG-FLY	smooth_border	FBgn0031781
Arpc4	5972R-3	NIG-FLY	smooth_border	FBgn0031781
Arpc4	5972R-1	NIG-FLY	no_phenotype	FBgn0031781
arr	4819	VDRC	no_phenotype	FBgn0000119
Asap1	19287	VDRC	no_phenotype	FBgn0050372
ash2	7141	VDRC	no_phenotype	FBgn0000139
Asph	52589	VDRC	no_phenotype	FBgn0034075
ASPP	25332	VDRC	no_phenotype	FBgn0034606
Atet	42750	VDRC	dispersed	FBgn0020762
Atg1	16133	VDRC	no_phenotype	FBgn0260945
Atg9	10045	VDRC	no_phenotype	FBgn0034110
atilla	6579R-1	NIG-FLY	no_phenotype	FBgn0032422
atl	6719	VDRC	others	FBgn0039213
ato	48675	VDRC	no_phenotype	FBgn0010433
ATP7	8315	VDRC	no_phenotype	FBgn0030343
Atpalpha	12330	VDRC	dispersed	FBgn0002921
ATPsyn-b	8189R-1	NIG-FLY	dispersed	FBgn0019644
att-ORFA	50706	VDRC	no_phenotype	FBgn0067783
aux	16182	VDRC	dispersed	FBgn0037218
Axn	7748	VDRC	no_phenotype	FBgn0026597
axo	32234R-1	NIG-FLY	no_phenotype	FBgn0262870
Axs	6137	VDRC	dispersed	FBgn0000152
B-H2	11570	VDRC	no_phenotype	FBgn0004854
babo	8224R-1	NIG-FLY	no_phenotype	FBgn0011300
babos	36304	VDRC	no_phenotype	FBgn0034724
babos	37280	VDRC	no_phenotype	FBgn0034724
babos	956	VDRC	no_phenotype	FBgn0034724
Baldspot	3241	VDRC	no_phenotype	FBgn0260960
Bap170	3274R-1	NIG-FLY	no_phenotype	FBgn0042085
Bap55	6546R-1	NIG-FLY	dispersed	FBgn0025716
baz	2914	VDRC	no_phenotype	FBgn0000163
baz	2915	VDRC	no_phenotype	FBgn0000163
baz	5055R-1	NIG-FLY	no_phenotype	FBgn0000163
baz	5055R-2	NIG-FLY	no_phenotype	FBgn0000163
bbc	7988	VDRC	no_phenotype	FBgn0033844
bbc	7989	VDRC	no_phenotype	FBgn0033844
BBS1	41554	VDRC	no_phenotype	FBgn0035741
bc10	30360	VDRC	no_phenotype	FBgn0040239
bdg	44375	VDRC	no_phenotype	FBgn0034049
beat-Ia	4544	VDRC	no_phenotype	FBgn0013433
beat-Ib	7644R-1	NIG-FLY	no_phenotype	FBgn0028645
beat-Ic	4838R-2	NIG-FLY	no_phenotype	FBgn0028644
beat-IIa	14334R-2	NIG-FLY	no_phenotype	FBgn0038498
beat-IIb	17815	VDRC	no_phenotype	FBgn0038494
beat-IIIc	27138	VDRC	no_phenotype	FBgn0032629
beat-Va	10134R-1	NIG-FLY	no_phenotype	FBgn0038087
beat-VI	14064R-1	NIG-FLY	no_phenotype	FBgn0039584
Bem46	18642R-1	NIG-FLY	no_phenotype	FBgn0025109
Best1	5963	VDRC	no_phenotype	FBgn0040238
Best2	10173R-1	NIG-FLY	no_phenotype	FBgn0035696
Best3	12327R-1	NIG-FLY	no_phenotype	FBgn0036492
Best4	5272	VDRC	no_phenotype	FBgn0036491
Bet1	8420	VDRC	dispersed	FBgn0260857
beta4GalT7	42091	VDRC	no_phenotype	FBgn0039258
betaTub60D	34607	VDRC	dispersed	FBgn0003888
bib	8892	VDRC	no_phenotype	FBgn0000180
BicC	42003	VDRC	no_phenotype	FBgn0000182
Blimp-1	5249R-2	NIG-FLY	no_phenotype	FBgn0035625
blot	3897R-3	NIG-FLY	no_phenotype	FBgn0027660
bocksbeutel	24191	VDRC	no_phenotype	FBgn0037719
bond	30179	VDRC	no_phenotype	FBgn0260942
boss	8285R-1	NIG-FLY	no_phenotype	FBgn0000206
brk	9653R-2	NIG-FLY	dispersed	FBgn0024250
brp	21134	VDRC	no_phenotype	FBgn0259246
brv1	8424	VDRC	no_phenotype	FBgn0036874
brv3	13762R-1	NIG-FLY	no_phenotype	FBgn0040333
bsk	5680R-1	NIG-FLY	no_phenotype	FBgn0000229
bt	46252	VDRC	dispersed	FBgn0005666
bt	46252	VDRC	no_phenotype	FBgn0005666
bt	46253	VDRC	no_phenotype	FBgn0005666
Btd	3599R-2	NIG-FLY	no_phenotype	FBgn0029848
Btk29A	22675	VDRC	no_phenotype	FBgn0003502
btl	27106	VDRC	no_phenotype	FBgn0005592
Bub1	24833	VDRC	no_phenotype	FBgn0031696
bw	44268	VDRC	no_phenotype	FBgn0000241
bwa	8070	VDRC	no_phenotype	FBgn0045064
by	22823	VDRC	no_phenotype	FBgn0000244
C3G	21306	VDRC	no_phenotype	FBgn0259228
C3G	29828	VDRC	no_phenotype	FBgn0259228
Ca-alpha1D	51491	VDRC	no_phenotype	FBgn0001991
Ca-alpha1T	31961	VDRC	no_phenotype	FBgn0264386
Ca-beta	27581	VDRC	no_phenotype	FBgn0259822
Ca-P60A	4474	VDRC	smooth_border	FBgn0263006
Cad74A	36320	VDRC	no_phenotype	FBgn0036715
Cad86C	26586	VDRC	no_phenotype	FBgn0261053
Cad87A	6977R-4	NIG-FLY	no_phenotype	FBgn0037963
Cad88C	36164	VDRC	no_phenotype	FBgn0038247
Cad89D	14900R-1	NIG-FLY	dispersed	FBgn0038439
Cad96Ca	10244R-1	NIG-FLY	no_phenotype	FBgn0022800
Cad96Cb	39800	VDRC	no_phenotype	FBgn0039294
Cals	37292	VDRC	no_phenotype	FBgn0039928
Calx	42661	VDRC	no_phenotype	FBgn0013995
CaMKII	38930	VDRC	no_phenotype	FBgn0264607
Camta	51354	VDRC	no_phenotype	FBgn0259234
can	6577R-2	NIG-FLY	no_phenotype	FBgn0011569
CanB2	28762	VDRC	no_phenotype	FBgn0015614
capaR	13385	VDRC	no_phenotype	FBgn0037100
caps	3046	VDRC	no_phenotype	FBgn0023095
CASK	34184	VDRC	no_phenotype	FBgn0013759
Catsup	7183	VDRC	dispersed	FBgn0002022
cbt	4427R-1	NIG-FLY	no_phenotype	FBgn0043364
CcapR	14768	VDRC	no_phenotype	FBgn0039396
Ccdc56:mtTFB1	27948	VDRC	no_phenotype	FBgn0261353:FBgn0261381
CCHa1r	30106R-3	NIG-FLY	no_phenotype	FBgn0050106
CCHa1r	1678	VDRC	no_phenotype	FBgn0050106
CCHa2r	1658	VDRC	no_phenotype	FBgn0033058
Ccp84Aa	5770	VDRC	dispersed	FBgn0004783
Ccp84Aa	49694	VDRC	no_phenotype	FBgn0004783
Ccp84Ag	5765	VDRC	dispersed	FBgn0004777
cd	6831	VDRC	no_phenotype	FBgn0263986
CD98hc	42622	VDRC	no_phenotype	FBgn0037533
cdc14	27880	VDRC	no_phenotype	FBgn0031952
cdc2	41838	VDRC	dispersed	FBgn0004106
cdc2rk	32249	VDRC	no_phenotype	FBgn0013435
Cdep	25050	VDRC	no_phenotype	FBgn0265082
cdi	43634	VDRC	no_phenotype	FBgn0004876
Cdk12	25508	VDRC	dispersed	FBgn0037093
Cdk4	40576	VDRC	no_phenotype	FBgn0016131
Cdk5	35855	VDRC	no_phenotype	FBgn0013762
Cdk7	10442	VDRC	no_phenotype	FBgn0263237
Cdk9	30448	VDRC	no_phenotype	FBgn0019949
cdm	7212R-2	NIG-FLY	small_clone	FBgn0261532
CdsA	5121	VDRC	no_phenotype	FBgn0010350
CenB1A	27738	VDRC	no_phenotype	FBgn0039056
CenG1A	31811R-1	NIG-FLY	no_phenotype	FBgn0028509
Cerk	43412	VDRC	no_phenotype	FBgn0037315
cert	27914	VDRC	no_phenotype	FBgn0027569
CG10006	10006R-6	NIG-FLY	no_phenotype	FBgn0036461
CG10011	10011R-3	NIG-FLY	no_phenotype	FBgn0039590
CG10019	7291	VDRC	no_phenotype	FBgn0031568
CG10035	7525	VDRC	no_phenotype	FBgn0038028
CG10062	4697	VDRC	no_phenotype	FBgn0034439
CG10063	37242	VDRC	no_phenotype	FBgn0035727
CG10073	11133	VDRC	no_phenotype	FBgn0034440
CG10081	10066	VDRC	no_phenotype	FBgn0034441
CG10082	38326	VDRC	large_clone	FBgn0034644
CG10096	10096R-1	NIG-FLY	large_clone	FBgn0038032
CG10097	6089	VDRC	no_phenotype	FBgn0038033
CG10165	3909	VDRC	no_phenotype	FBgn0032801
CG10168	10168R-1	NIG-FLY	no_phenotype	FBgn0039087
CG10171	43839	VDRC	large_clone	FBgn0036353
CG10171	43837	VDRC	no_phenotype	FBgn0036353
CG10176	43454	VDRC	others	FBgn0032682
CG10178	8064	VDRC	no_phenotype	FBgn0032684
CG10182	10182R-3	NIG-FLY	no_phenotype	FBgn0039091
CG10183	15982	VDRC	no_phenotype	FBgn0039093
CG10188	18029	VDRC	no_phenotype	FBgn0032796
CG10200	47613	VDRC	dispersed	FBgn0033968
CG1021	37338	VDRC	no_phenotype	FBgn0037443
CG10217	38358	VDRC	dispersed	FBgn0039113
CG10219	10219R-1	NIG-FLY	dispersed	FBgn0039112
CG10226	10226R-2	NIG-FLY	dispersed	FBgn0035695
CG10277	7518	VDRC	no_phenotype	FBgn0037442
CG10311	10311R-1	NIG-FLY	no_phenotype	FBgn0038420
CG10320	8837	VDRC	large_clone	FBgn0034645
CG10326	5894	VDRC	no_phenotype	FBgn0038453
CG10337	10337R-1	NIG-FLY	no_phenotype	FBgn0032805
CG10338	10338R-1	NIG-FLY	no_phenotype	FBgn0032700
CG10339	3609	VDRC	no_phenotype	FBgn0034972
CG10344	48026	VDRC	no_phenotype	FBgn0034729
CG10345	10345R-2	NIG-FLY	no_phenotype	FBgn0027562
CG10353	5550	VDRC	no_phenotype	FBgn0030349
CG10366	10366R-4	NIG-FLY	no_phenotype	FBgn0032814
CG10383	33911	VDRC	no_phenotype	FBgn0032699
CG10396	1482	VDRC	no_phenotype	FBgn0033020
CG10413	3882	VDRC	no_phenotype	FBgn0032689
CG10425	6734	VDRC	no_phenotype	FBgn0039304
CG10426	16048	VDRC	no_phenotype	FBgn0036273
CG10440	10440R-3	NIG-FLY	no_phenotype	FBgn0034636
CG10444	10444R-1	NIG-FLY	dispersed	FBgn0034494
CG10465	10465R-1	NIG-FLY	no_phenotype	FBgn0033017
CG10470	10470R-1	NIG-FLY	no_phenotype	FBgn0032746
CG10481	9313	VDRC	no_phenotype	FBgn0032827
CG10483	33276	VDRC	no_phenotype	FBgn0035649
CG10486	5044	VDRC	no_phenotype	FBgn0035647
CG10505	10505R-1	NIG-FLY	no_phenotype	FBgn0034612
CG10550	24486	VDRC	no_phenotype	FBgn0039321
CG10560	27277	VDRC	smooth_border	FBgn0039325
CG10590	10590R-1	NIG-FLY	no_phenotype	FBgn0035622
CG10597	6157	VDRC	no_phenotype	FBgn0030832
CG10616	10616R-1	NIG-FLY	no_phenotype	FBgn0036286
CG10671	10671R-1	NIG-FLY	no_phenotype	FBgn0035586
CG10702	3691	VDRC	no_phenotype	FBgn0032752
CG10702	27052	VDRC	no_phenotype	FBgn0032752
CG10721	33098	VDRC	no_phenotype	FBgn0032846
CG10752	10752R-1	NIG-FLY	no_phenotype	FBgn0036325
CG10761	5474	VDRC	dispersed	FBgn0030015
CG10764	10764R-1	NIG-FLY	no_phenotype	FBgn0034221
CG10804	30225	VDRC	no_phenotype	FBgn0029663
CG10830	10830R-3	NIG-FLY	no_phenotype	FBgn0038839
CG10864	8302	VDRC	no_phenotype	FBgn0038621
CG10866	10866R-2	NIG-FLY	no_phenotype	FBgn0035475
CG10880	10880R-1	NIG-FLY	no_phenotype	FBgn0031398
CG10883	10883R-1	NIG-FLY	no_phenotype	FBgn0038781
CG1090	26783	VDRC	no_phenotype	FBgn0037238
CG1092	1092R-1	NIG-FLY	no_phenotype	FBgn0037228
CG10920	10920R-2	NIG-FLY	no_phenotype	FBgn0029963
CG10960	8359	VDRC	no_phenotype	FBgn0036316
CG11069	51367	VDRC	no_phenotype	FBgn0039244
CG11099	9272	VDRC	no_phenotype	FBgn0034485
CG11103	5562	VDRC	smooth_border	FBgn0030522
CG11137	11137R-2	NIG-FLY	no_phenotype	FBgn0037199
CG11145	33222	VDRC	no_phenotype	FBgn0033168
CG11147	2635	VDRC	dispersed	FBgn0031734
CG11155	11963	VDRC	no_phenotype	FBgn0039927
CG11162	8326	VDRC	no_phenotype	FBgn0030509
CG11190	11190R-2	NIG-FLY	dispersed	FBgn0030035
CG11208	11208R-1	NIG-FLY	no_phenotype	FBgn0034488
CG11210	11210R-2	NIG-FLY	no_phenotype	FBgn0033259
CG11229	8647	VDRC	no_phenotype	FBgn0031138
CG11262	11262R-1	NIG-FLY	no_phenotype	FBgn0036329
CG11289	45992	VDRC	no_phenotype	FBgn0031887
CG11309	7513	VDRC	no_phenotype	FBgn0037070
CG11318	11318R-1	NIG-FLY	no_phenotype	FBgn0039818
CG11320	18054	VDRC	no_phenotype	FBgn0031837
CG11340	11340R-3	NIG-FLY	no_phenotype	FBgn0039840
CG11367:CG32454	40900	VDRC	no_phenotype	FBgn0037185:FBgn0260481
CG11374	15561	VDRC	no_phenotype	FBgn0031214
CG11378	6901	VDRC	no_phenotype	FBgn0040364
CG11379	11379R-1	NIG-FLY	no_phenotype	FBgn0040362
CG11388	3604	VDRC	no_phenotype	FBgn0034959
CG1139	8907	VDRC	no_phenotype	FBgn0035300
CG11404	23192	VDRC	no_phenotype	FBgn0037169
CG11425	8458	VDRC	no_phenotype	FBgn0037167
CG11426	11426R-1	NIG-FLY	no_phenotype	FBgn0037166
CG11426	42599	VDRC	no_phenotype	FBgn0037166
CG11437	9452	VDRC	no_phenotype	FBgn0037165
CG11438	11438R-2	NIG-FLY	no_phenotype	FBgn0037164
CG11462	7084	VDRC	no_phenotype	FBgn0029815
CG11498	11498R-1	NIG-FLY	no_phenotype	FBgn0039749
CG11537	4118	VDRC	no_phenotype	FBgn0035400
CG11562	11562R-1	NIG-FLY	no_phenotype	FBgn0031247
CG11566	31528	VDRC	no_phenotype	FBgn0031159
CG11576	11576R-1	NIG-FLY	no_phenotype	FBgn0039882
CG11588	11588R-1	NIG-FLY	no_phenotype	FBgn0036221
CG11592	2495	VDRC	smooth_border	FBgn0025686
CG11592	2495	VDRC	no_phenotype	FBgn0025686
CG11598	49831	VDRC	no_phenotype	FBgn0038067
CG11601	42736	VDRC	no_phenotype	FBgn0031244
CG1161	44965	VDRC	dispersed	FBgn0037313
CG11655	9131	VDRC	no_phenotype	FBgn0030638
CG11665	7314	VDRC	no_phenotype	FBgn0033028
CG11670	16433	VDRC	no_phenotype	FBgn0038114
CG11674	47051	VDRC	no_phenotype	FBgn0030551
CG11697	49417	VDRC	no_phenotype	FBgn0030313
CG11699	15861	VDRC	no_phenotype	FBgn0030311
CG11737	11737R-1	NIG-FLY	no_phenotype	FBgn0037592
CG11739	44561	VDRC	no_phenotype	FBgn0037239
CG11753	11753R-1	NIG-FLY	no_phenotype	FBgn0037603
CG11760	11925	VDRC	no_phenotype	FBgn0037615
CG11768	11768R-3	NIG-FLY	no_phenotype	FBgn0037625
CG11781	49583	VDRC	no_phenotype	FBgn0039259
CG11843	11843R-2	NIG-FLY	no_phenotype	FBgn0039630
CG11851	3419	VDRC	no_phenotype	FBgn0039293
CG11857	23203	VDRC	no_phenotype	FBgn0039303
CG11880	22867	VDRC	no_phenotype	FBgn0039637
CG11897	28259	VDRC	no_phenotype	FBgn0039644
CG11898	11898R-2	NIG-FLY	no_phenotype	FBgn0039645
CG11977	11977R-1	NIG-FLY	no_phenotype	FBgn0037650
CG12004	10287	VDRC	dispersed	FBgn0035236
CG12006	39481	VDRC	no_phenotype	FBgn0035464
CG12010	6463	VDRC	no_phenotype	FBgn0035443
CG12012	12012R-1	NIG-FLY	no_phenotype	FBgn0035444
CG12025	4098	VDRC	no_phenotype	FBgn0035285
CG12034	12034R-1	NIG-FLY	no_phenotype	FBgn0035421
CG12035	12035R-3	NIG-FLY	no_phenotype	FBgn0035263
CG12042	31623	VDRC	dispersed	FBgn0033206
CG12077	4125	VDRC	no_phenotype	FBgn0035435
CG12125	12125R-2	NIG-FLY	no_phenotype	FBgn0030037
CG1213	6488	VDRC	no_phenotype	FBgn0037387
CG12147	31658	VDRC	no_phenotype	FBgn0037325
CG12159	12159R-1	NIG-FLY	no_phenotype	FBgn0033232
CG12194	46796	VDRC	no_phenotype	FBgn0031636
CG12209	12209R-1	NIG-FLY	no_phenotype	FBgn0033498
CG12263	12263R-1	NIG-FLY	no_phenotype	FBgn0034346
CG12268	1166	VDRC	no_phenotype	FBgn0039131
CG1227	38647	VDRC	no_phenotype	FBgn0037491
CG12290	12290R-1	NIG-FLY	no_phenotype	FBgn0039419
CG12310	14185	VDRC	no_phenotype	FBgn0036467
CG12341	7391	VDRC	no_phenotype	FBgn0033550
CG12344	37165	VDRC	no_phenotype	FBgn0033558
CG12355	47109	VDRC	no_phenotype	FBgn0040805
CG12360	41486	VDRC	no_phenotype	FBgn0038111
CG12376	22879	VDRC	no_phenotype	FBgn0033323
CG12400	37462	VDRC	dispersed	FBgn0031505
CG12404	1463	VDRC	dispersed	FBgn0032465
CG12420	48322	VDRC	no_phenotype	FBgn0037797
CG12426	4410	VDRC	no_phenotype	FBgn0039552
CG12438	12438R-2	NIG-FLY	no_phenotype	FBgn0032065
CG12446	12446R-2	NIG-FLY	no_phenotype	FBgn0031201
CG12480	48713	VDRC	no_phenotype	FBgn0030537
CG12490	12490R-1	NIG-FLY	no_phenotype	FBgn0034782
CG12499	12499R-2	NIG-FLY	no_phenotype	FBgn0038968
CG12502	42874	VDRC	no_phenotype	FBgn0035171
CG12531	6202	VDRC	no_phenotype	FBgn0031064
CG12535	49936	VDRC	no_phenotype	FBgn0029657
CG12558	12558R-1	NIG-FLY	no_phenotype	FBgn0039599
CG12576	51205	VDRC	no_phenotype	FBgn0031190
CG12617	8605	VDRC	no_phenotype	FBgn0040996
CG12655	8635	VDRC	no_phenotype	FBgn0031080
CG12679	48029	VDRC	no_phenotype	FBgn0031103
CG12679	48030	VDRC	no_phenotype	FBgn0031103
CG12723	12723R-1	NIG-FLY	no_phenotype	FBgn0030459
CG1273	1273R-1	NIG-FLY	no_phenotype	FBgn0035522
CG1275	4103	VDRC	no_phenotype	FBgn0035321
CG12773	9899	VDRC	no_phenotype	FBgn0024365
CG12783	12783R-3	NIG-FLY	no_phenotype	FBgn0038448
CG12796	11464	VDRC	no_phenotype	FBgn0029909
CG12814	9066	VDRC	no_phenotype	FBgn0037796
CG12824	28158	VDRC	no_phenotype	FBgn0033222
CG12825	12825R-1	NIG-FLY	no_phenotype	FBgn0033221
CG12836	24614	VDRC	no_phenotype	FBgn0033140
CG12858	1688	VDRC	no_phenotype	FBgn0033958
CG12859	8786	VDRC	no_phenotype	FBgn0033961
CG12865:CR43428	42869	VDRC	no_phenotype	FBgn0033957:FBgn0263376
CG12866	12866R-1	NIG-FLY	no_phenotype	FBgn0033955
CG12869	4875	VDRC	no_phenotype	FBgn0033943
CG1287	1287R-3	NIG-FLY	small_clone	FBgn0037506
CG12902	37730	VDRC	no_phenotype	FBgn0033512
CG1291	32115	VDRC	no_phenotype	FBgn0035401
CG12914	12914R-1	NIG-FLY	no_phenotype	FBgn0033499
CG12920	12920R-1	NIG-FLY	no_phenotype	FBgn0033481
CG12929	4180	VDRC	no_phenotype	FBgn0033429
CG12943	12943R-3	NIG-FLY	no_phenotype	FBgn0033572
CG12950	10011	VDRC	no_phenotype	FBgn0037736
CG12974	51982	VDRC	no_phenotype	FBgn0037065
CG12990	6160	VDRC	no_phenotype	FBgn0030859
CG13004	13004R-1	NIG-FLY	no_phenotype	FBgn0030797
CG13012	30058	VDRC	no_phenotype	FBgn0030769
CG13014	13014R-1	NIG-FLY	no_phenotype	FBgn0030759
CG13016	13016R-1	NIG-FLY	no_phenotype	FBgn0033899
CG13021	7024	VDRC	no_phenotype	FBgn0029669
CG13024	13024R-1	NIG-FLY	no_phenotype	FBgn0036665
CG13029	8502	VDRC	no_phenotype	FBgn0036670
CG13031	33293	VDRC	no_phenotype	FBgn0036655
CG13041	30957	VDRC	no_phenotype	FBgn0036605
CG13047	42310	VDRC	dispersed	FBgn0036594
CG13048	36620	VDRC	no_phenotype	FBgn0036593
CG13049	13049R-9	NIG-FLY	no_phenotype	FBgn0036592
CG13050	48127	VDRC	no_phenotype	FBgn0036591
CG13050	48128	VDRC	no_phenotype	FBgn0036591
CG13053	9227	VDRC	no_phenotype	FBgn0040801
CG13059	43557	VDRC	no_phenotype	FBgn0036607
CG13060	16445	VDRC	no_phenotype	FBgn0036606
CG13060	49608	VDRC	no_phenotype	FBgn0036606
CG13066	9085	VDRC	no_phenotype	FBgn0040797
CG13068	48665	VDRC	no_phenotype	FBgn0036588
CG13071	45633	VDRC	no_phenotype	FBgn0036585
CG13073	15914	VDRC	no_phenotype	FBgn0036577
CG13077	51496	VDRC	no_phenotype	FBgn0032810
CG13078	13078R-2	NIG-FLY	no_phenotype	FBgn0032809
CG13078	3917	VDRC	no_phenotype	FBgn0032809
CG13089	2810	VDRC	dispersed	FBgn0032052
CG1309	1309R-2	NIG-FLY	no_phenotype	FBgn0035519
CG13091	11729	VDRC	no_phenotype	FBgn0032055
CG13102	12775	VDRC	no_phenotype	FBgn0032088
CG13102	46952	VDRC	no_phenotype	FBgn0032088
CG1311	1311R-1	NIG-FLY	no_phenotype	FBgn0035523
CG13116	13116R-2	NIG-FLY	no_phenotype	FBgn0032139
CG13160	13160R-1	NIG-FLY	no_phenotype	FBgn0033720
CG1317	4106	VDRC	no_phenotype	FBgn0035333
CG13185	13185R-2	NIG-FLY	dispersed	FBgn0033661
CG13189	13189R-1	NIG-FLY	no_phenotype	FBgn0033665
CG13189	13189R-3	NIG-FLY	no_phenotype	FBgn0033665
CG13217	9965	VDRC	no_phenotype	FBgn0033590
CG13218	7955	VDRC	no_phenotype	FBgn0033587
CG13218	7956	VDRC	no_phenotype	FBgn0033587
CG13220	13220R-2	NIG-FLY	no_phenotype	FBgn0033608
CG13223	1683	VDRC	no_phenotype	FBgn0033599
CG13226	12516	VDRC	no_phenotype	FBgn0033594
CG13228	4573	VDRC	no_phenotype	FBgn0033588
CG13229	13229R-2	NIG-FLY	no_phenotype	FBgn0033579
CG13231	17887	VDRC	no_phenotype	FBgn0033580
CG13252	13252R-1	NIG-FLY	no_phenotype	FBgn0037016
CG13278	13278R-1	NIG-FLY	no_phenotype	FBgn0032602
CG13288	30363	VDRC	no_phenotype	FBgn0035648
CG13293	39796	VDRC	no_phenotype	FBgn0035677
CG13297	13297R-1	NIG-FLY	no_phenotype	FBgn0035685
CG13299	9911	VDRC	no_phenotype	FBgn0035694
CG13300	13295	VDRC	smooth_border	FBgn0035699
CG13306	44960	VDRC	no_phenotype	FBgn0040828
CG13306	44961	VDRC	no_phenotype	FBgn0040828
CG13312	14060	VDRC	no_phenotype	FBgn0035931
CG13318	13318R-1	NIG-FLY	no_phenotype	FBgn0037627
CG13325	13325R-2	NIG-FLY	no_phenotype	FBgn0033792
CG13365	30210	VDRC	no_phenotype	FBgn0029529
CG13384	44246	VDRC	no_phenotype	FBgn0032036
CG13386	7645	VDRC	no_phenotype	FBgn0032040
CG1339	7356	VDRC	no_phenotype	FBgn0033202
CG13403	18456	VDRC	no_phenotype	FBgn0030544
CG13407	13407R-2	NIG-FLY	no_phenotype	FBgn0038931
CG13409	47577	VDRC	no_phenotype	FBgn0038926
CG13426	8821	VDRC	smooth_border	FBgn0034510
CG13438	4734	VDRC	no_phenotype	FBgn0034545
CG13442	4737	VDRC	no_phenotype	FBgn0034546
CG13461	14189	VDRC	no_phenotype	FBgn0036468
CG13500	6609	VDRC	no_phenotype	FBgn0034683
CG13506	13506R-1	NIG-FLY	no_phenotype	FBgn0034723
CG13510	13510R-1	NIG-FLY	no_phenotype	FBgn0034758
CG13527	17229	VDRC	no_phenotype	FBgn0034776
CG13532	13532R-1	NIG-FLY	no_phenotype	FBgn0034788
CG13538	13538R-1	NIG-FLY	no_phenotype	FBgn0034820
CG13545	39476	VDRC	no_phenotype	FBgn0034828
CG13559	6643	VDRC	no_phenotype	FBgn0034870
CG13564	8611	VDRC	no_phenotype	FBgn0034973
CG13566	46486	VDRC	no_phenotype	FBgn0034942
CG13579	13579R-1	NIG-FLY	no_phenotype	FBgn0035010
CG1358	13313	VDRC	no_phenotype	FBgn0033196
CG13605	1170	VDRC	no_phenotype	FBgn0039150
CG13607	51404	VDRC	no_phenotype	FBgn0039151
CG13611	45793	VDRC	no_phenotype	FBgn0039177
CG13627	13627R-3	NIG-FLY	no_phenotype	FBgn0039217
CG13650	13650R-1	NIG-FLY	no_phenotype	FBgn0039277
CG13654	13654R-1	NIG-FLY	no_phenotype	FBgn0039290
CG13663	6731	VDRC	no_phenotype	FBgn0039291
CG13670	13670R-1	NIG-FLY	no_phenotype	FBgn0035873
CG13674	13674R-3	NIG-FLY	no_phenotype	FBgn0035858
CG13678	37247	VDRC	no_phenotype	FBgn0035859
CG13679	5127	VDRC	smooth_border	FBgn0035856
CG13679	49149	VDRC	no_phenotype	FBgn0035856
CG13679	5130	VDRC	no_phenotype	FBgn0035856
CG13692	32059	VDRC	no_phenotype	FBgn0031254
CG13698	13698R-1	NIG-FLY	no_phenotype	FBgn0036773
CG13704	13704R-1	NIG-FLY	no_phenotype	FBgn0035583
CG1371	1371R-1	NIG-FLY	no_phenotype	FBgn0033482
CG13723	8519	VDRC	no_phenotype	FBgn0036705
CG13724	7911	VDRC	no_phenotype	FBgn0036707
CG13725	13725R-1	NIG-FLY	no_phenotype	FBgn0036708
CG13727	8528	VDRC	no_phenotype	FBgn0036711
CG13739	9954	VDRC	dispersed	FBgn0033403
CG13747	13747R-1	NIG-FLY	no_phenotype	FBgn0033364
CG13784	8042	VDRC	no_phenotype	FBgn0031897
CG13793	3668	VDRC	no_phenotype	FBgn0031935
CG13794	2744	VDRC	no_phenotype	FBgn0031936
CG13795	13795R-1	NIG-FLY	no_phenotype	FBgn0031937
CG13796	45893	VDRC	no_phenotype	FBgn0031939
CG13801	45925	VDRC	no_phenotype	FBgn0035332
CG13827	13827R-1	NIG-FLY	no_phenotype	FBgn0039068
CG13829	28321	VDRC	no_phenotype	FBgn0039059
CG13833	13833R-1	NIG-FLY	no_phenotype	FBgn0039040
CG13842	13842R-1	NIG-FLY	no_phenotype	FBgn0039009
CG13884	4478	VDRC	large_clone	FBgn0035138
CG13887	23207	VDRC	no_phenotype	FBgn0035165
CG13907	13907R-1	NIG-FLY	no_phenotype	FBgn0035173
CG13919	13919R-1	NIG-FLY	no_phenotype	FBgn0035248
CG13920	46993	VDRC	smooth_border	FBgn0025712
CG13921	4093	VDRC	no_phenotype	FBgn0035267
CG13970	6394	VDRC	no_phenotype	FBgn0032851
CG13995	13995R-3	NIG-FLY	no_phenotype	FBgn0031770
CG13999	7889	VDRC	no_phenotype	FBgn0031753
CG14000	2637	VDRC	no_phenotype	FBgn0031749
CG14006	14006R-2	NIG-FLY	no_phenotype	FBgn0031733
CG1402	39252	VDRC	no_phenotype	FBgn0029962
CG14020	44221	VDRC	no_phenotype	FBgn0031707
CG14024	51444	VDRC	no_phenotype	FBgn0031697
CG14040	13399	VDRC	no_phenotype	FBgn0031676
CG14070	7673	VDRC	no_phenotype	FBgn0032313
CG14077	14077R-1	NIG-FLY	no_phenotype	FBgn0036830
CG14086	14086R-2	NIG-FLY	no_phenotype	FBgn0036860
CG14088	5361	VDRC	no_phenotype	FBgn0036858
CG14100	14100R-4	NIG-FLY	no_phenotype	FBgn0036889
CG14115	9218	VDRC	no_phenotype	FBgn0036343
CG14120	38202	VDRC	no_phenotype	FBgn0036321
CG14120	47583	VDRC	no_phenotype	FBgn0036321
CG14160	14160R-1	NIG-FLY	no_phenotype	FBgn0036066
CG14182	5370	VDRC	dispersed	FBgn0036922
CG14186	14186R-1	NIG-FLY	no_phenotype	FBgn0036935
CG14194	14194R-1	NIG-FLY	dispersed	FBgn0030996
CG14195	6184	VDRC	no_phenotype	FBgn0030998
CG14196	14196R-1	NIG-FLY	no_phenotype	FBgn0031002
CG14204	48899	VDRC	no_phenotype	FBgn0031032
CG14205	6198	VDRC	no_phenotype	FBgn0031034
CG14219	14219R-1	NIG-FLY	no_phenotype	FBgn0031033
CG14234	30308	VDRC	no_phenotype	FBgn0031065
CG14238	14238R-3	NIG-FLY	no_phenotype	FBgn0039429
CG14239	14239R-1	NIG-FLY	no_phenotype	FBgn0039424
CG14253	49908	VDRC	no_phenotype	FBgn0039467
CG14258	31124	VDRC	no_phenotype	FBgn0039482
CG14258	39694	VDRC	no_phenotype	FBgn0039482
CG14269	7015	VDRC	no_phenotype	FBgn0029658
CG14273	51788	VDRC	no_phenotype	FBgn0032024
CG14274	14274R-1	NIG-FLY	no_phenotype	FBgn0032023
CG14275	7642	VDRC	no_phenotype	FBgn0032022
CG14275	7643	VDRC	no_phenotype	FBgn0032022
CG14292	14292R-1	NIG-FLY	no_phenotype	FBgn0038658
CG14305	17477	VDRC	no_phenotype	FBgn0038630
CG14312	37504	VDRC	no_phenotype	FBgn0038596
CG14315	5906	VDRC	no_phenotype	FBgn0038568
CG14324	5897	VDRC	no_phenotype	FBgn0038527
CG14326	14326R-1	NIG-FLY	no_phenotype	FBgn0038528
CG14327	14327R-1	NIG-FLY	no_phenotype	FBgn0038526
CG14329	1555	VDRC	no_phenotype	FBgn0038525
CG14331	13355	VDRC	no_phenotype	FBgn0038510
CG14369	8284	VDRC	no_phenotype	FBgn0038159
CG14370	47996	VDRC	no_phenotype	FBgn0038158
CG14372	16636	VDRC	no_phenotype	FBgn0038156
CG14374	13516	VDRC	no_phenotype	FBgn0040553
CG14377	7527	VDRC	no_phenotype	FBgn0038148
CG14401	14401R-1	NIG-FLY	no_phenotype	FBgn0032900
CG14406	42398	VDRC	no_phenotype	FBgn0030595
CG1443	1443R-1	NIG-FLY	no_phenotype	FBgn0039620
CG14431	7134	VDRC	no_phenotype	FBgn0029922
CG14439	14439R-2	NIG-FLY	no_phenotype	FBgn0029898
CG1444	1444R-2	NIG-FLY	no_phenotype	FBgn0029975
CG14446	14446R-1	NIG-FLY	no_phenotype	FBgn0262730
CG14463	14463R-2	NIG-FLY	no_phenotype	FBgn0037535
CG14508	14508R-2	NIG-FLY	dispersed	FBgn0039651
CG14511	4427	VDRC	no_phenotype	FBgn0039641
CG14532	14532R-1	NIG-FLY	no_phenotype	FBgn0031966
CG14537	14537R-1	NIG-FLY	no_phenotype	FBgn0031954
CG14550	4369	VDRC	no_phenotype	FBgn0039405
CG14579	14579R-3	NIG-FLY	no_phenotype	FBgn0031163
CG1458	1458R-1	NIG-FLY	no_phenotype	FBgn0062442
CG14591	14591R-1	NIG-FLY	no_phenotype	FBgn0033054
CG14598	14598R-3	NIG-FLY	no_phenotype	FBgn0037503
CG14605	14605R-2	NIG-FLY	no_phenotype	FBgn0037486
CG14606	14606R-3	NIG-FLY	no_phenotype	FBgn0037485
CG14642	14642R-1	NIG-FLY	no_phenotype	FBgn0037222
CG14646	14646R-3	NIG-FLY	no_phenotype	FBgn0037241
CG14650	45458	VDRC	no_phenotype	FBgn0037252
CG14662	14662R-1	NIG-FLY	no_phenotype	FBgn0037291
CG14691	14691R-2	NIG-FLY	dispersed	FBgn0037829
CG14694	14694R-2	NIG-FLY	no_phenotype	FBgn0037845
CG14736	51522	VDRC	no_phenotype	FBgn0037986
CG14743	14743R-1	NIG-FLY	no_phenotype	FBgn0033326
CG14744	40829	VDRC	no_phenotype	FBgn0033324
CG14749	14749R-1	NIG-FLY	no_phenotype	FBgn0033316
CG14763	14763R-1	NIG-FLY	no_phenotype	FBgn0033243
CG14767	50355	VDRC	no_phenotype	FBgn0040777
CG14777	14777R-2	NIG-FLY	no_phenotype	FBgn0026872
CG14778	44970	VDRC	no_phenotype	FBgn0029580
CG14785	43594	VDRC	no_phenotype	FBgn0027795
CG14797	51065	VDRC	no_phenotype	FBgn0029587
CG14820	14820R-1	NIG-FLY	no_phenotype	FBgn0035718
CG14829	51806	VDRC	no_phenotype	FBgn0035751
CG14830	13500	VDRC	no_phenotype	FBgn0035755
CG14834	14834R-2	NIG-FLY	no_phenotype	FBgn0035768
CG14855	40906	VDRC	no_phenotype	FBgn0038260
CG14856	5875	VDRC	no_phenotype	FBgn0038261
CG14869	33347	VDRC	no_phenotype	FBgn0038341
CG1492	8319	VDRC	no_phenotype	FBgn0030361
CG1494	1494R-3	NIG-FLY	no_phenotype	FBgn0031169
CG14946	38306	VDRC	no_phenotype	FBgn0032405
CG14955	29990	VDRC	no_phenotype	FBgn0035399
CG14960	14960R-1	NIG-FLY	no_phenotype	FBgn0035428
CG14962	39855	VDRC	no_phenotype	FBgn0035407
CG14964	43603	VDRC	no_phenotype	FBgn0035410
CG14971	39479	VDRC	no_phenotype	FBgn0035449
CG14984	42372	VDRC	no_phenotype	FBgn0035480
CG14990	14990R-1	NIG-FLY	no_phenotype	FBgn0035496
CG15011	15011R-1	NIG-FLY	no_phenotype	FBgn0035518
CG15012	9176	VDRC	no_phenotype	FBgn0035528
CG15021	52038	VDRC	dispersed	FBgn0035544
CG1504	18513	VDRC	no_phenotype	FBgn0031100
CG15082	30903	VDRC	no_phenotype	FBgn0034397
CG15083	47592	VDRC	no_phenotype	FBgn0034399
CG15093	5655	VDRC	no_phenotype	FBgn0034390
CG15096	15096R-2	NIG-FLY	no_phenotype	FBgn0034394
CG15100	25191	VDRC	small_clone	FBgn0034401
CG15130	43491	VDRC	no_phenotype	FBgn0032860
CG15152	23260	VDRC	no_phenotype	FBgn0032665
CG15168	12248	VDRC	no_phenotype	FBgn0032732
CG15169	12354	VDRC	no_phenotype	FBgn0032734
CG15170	38000	VDRC	no_phenotype	FBgn0032733
CG1518	1518R-3	NIG-FLY	no_phenotype	FBgn0031149
CG15211	35704	VDRC	no_phenotype	FBgn0030234
CG15221	8182	VDRC	no_phenotype	FBgn0030331
CG15225	44299	VDRC	no_phenotype	FBgn0034551
CG15233	29707	VDRC	no_phenotype	FBgn0033076
CG15252	15252R-1	NIG-FLY	no_phenotype	FBgn0030167
CG15270	15270R-2	NIG-FLY	no_phenotype	FBgn0028879
CG15278	2884	VDRC	no_phenotype	FBgn0032554
CG15306	43656	VDRC	no_phenotype	FBgn0030191
CG15308	43334	VDRC	no_phenotype	FBgn0040941
CG15347	32574	VDRC	no_phenotype	FBgn0030040
CG15357	26970	VDRC	smooth_border	FBgn0040719
CG1537	13538	VDRC	no_phenotype	FBgn0030260
CG15398	8873	VDRC	no_phenotype	FBgn0031446
CG15400	15400R-1	NIG-FLY	no_phenotype	FBgn0031463
CG15403	29945	VDRC	no_phenotype	FBgn0031504
CG15406	15406R-1	NIG-FLY	no_phenotype	FBgn0031517
CG15408	15408R-2	NIG-FLY	no_phenotype	FBgn0031523
CG15431	7298	VDRC	no_phenotype	FBgn0031602
CG15449	11996	VDRC	no_phenotype	FBgn0031146
CG1545	23346	VDRC	no_phenotype	FBgn0030259
CG15450	15450R-1	NIG-FLY	no_phenotype	FBgn0031132
CG15458	41120	VDRC	no_phenotype	FBgn0040651
CG15506	15506R-2	NIG-FLY	dispersed	FBgn0039686
CG15530	44838	VDRC	no_phenotype	FBgn0039752
CG15531	15531R-1	NIG-FLY	no_phenotype	FBgn0039755
CG15533	15533R-2	NIG-FLY	no_phenotype	FBgn0039768
CG15534	30187	VDRC	no_phenotype	FBgn0039769
CG15549	15549R-3	NIG-FLY	no_phenotype	FBgn0039810
CG15550	30194	VDRC	dispersed	FBgn0039811
CG15553	15553R-1	NIG-FLY	no_phenotype	FBgn0039817
CG15555	30196	VDRC	no_phenotype	FBgn0039839
CG15556	1791	VDRC	no_phenotype	FBgn0039821
CG15594	15594R-2	NIG-FLY	no_phenotype	FBgn0037421
CG15614	4927	VDRC	no_phenotype	FBgn0034168
CG15614	4928	VDRC	no_phenotype	FBgn0034168
CG15626	7844	VDRC	no_phenotype	FBgn0031635
CG15629	15629R-1	NIG-FLY	no_phenotype	FBgn0031630
CG15630	31970R-1	NIG-FLY	no_phenotype	FBgn0031627
CG15642	15642R-2	NIG-FLY	no_phenotype	FBgn0030642
CG15653	8827	VDRC	no_phenotype	FBgn0034578
CG15661	15661R-1	NIG-FLY	no_phenotype	FBgn0034605
CG15673	45638	VDRC	no_phenotype	FBgn0034639
CG15674	7991	VDRC	no_phenotype	FBgn0034642
CG15711	4915	VDRC	no_phenotype	FBgn0034122
CG15728	15728R-2	NIG-FLY	no_phenotype	FBgn0030409
CG15740	5548	VDRC	dispersed	FBgn0030340
CG15744	1095	VDRC	no_phenotype	FBgn0030466
CG15760	14563	VDRC	no_phenotype	FBgn0030508
CG15814	30429	VDRC	dispersed	FBgn0030873
CG15831	28582	VDRC	no_phenotype	FBgn0040034
CG15880	44514	VDRC	no_phenotype	FBgn0031283
CG15887	15887R-1	NIG-FLY	no_phenotype	FBgn0038132
CG15888	44554	VDRC	no_phenotype	FBgn0038131
CG15890	11538	VDRC	no_phenotype	FBgn0030576
CG15923	37373	VDRC	no_phenotype	FBgn0038814
CG15925	15925R-1	NIG-FLY	smooth_border	FBgn0034129
CG1597	37383	VDRC	no_phenotype	FBgn0030289
CG1598	32391	VDRC	no_phenotype	FBgn0033191
CG1632	5478	VDRC	no_phenotype	FBgn0030027
CG1657	19649	VDRC	no_phenotype	FBgn0030286
CG1662	52639	VDRC	no_phenotype	FBgn0030481
CG1665	1665R-1	NIG-FLY	no_phenotype	FBgn0033451
CG1667	1667R-1	NIG-FLY	no_phenotype	FBgn0033453
CG16700	16700R-1	NIG-FLY	no_phenotype	FBgn0030816
CG16710	32700	VDRC	no_phenotype	FBgn0039101
CG16718	37472	VDRC	no_phenotype	FBgn0038721
CG16723	1156	VDRC	no_phenotype	FBgn0039092
CG16727	16727R-2	NIG-FLY	no_phenotype	FBgn0038719
CG16732	1147	VDRC	no_phenotype	FBgn0039086
CG16771	16771R-2	NIG-FLY	no_phenotype	FBgn0032779
CG16781	7020	VDRC	no_phenotype	FBgn0029661
CG16798	6399	VDRC	no_phenotype	FBgn0032856
CG16820	44341	VDRC	no_phenotype	FBgn0032495
CG16825	16825R-1	NIG-FLY	no_phenotype	FBgn0032503
CG16833	32742	VDRC	no_phenotype	FBgn0026147
CG16836	8816	VDRC	no_phenotype	FBgn0040735
CG16852	33182	VDRC	no_phenotype	FBgn0028942
CG16853	16853R-1	NIG-FLY	no_phenotype	FBgn0028941
CG16854	2863	VDRC	no_phenotype	FBgn0032338
CG16868	16868R-1	NIG-FLY	no_phenotype	FBgn0034498
CG16894	16894R-1	NIG-FLY	no_phenotype	FBgn0034483
CG16904	16904R-3	NIG-FLY	no_phenotype	FBgn0037763
CG16926	39881	VDRC	no_phenotype	FBgn0040732
CG1695	48062	VDRC	no_phenotype	FBgn0031116
CG16953	37370	VDRC	no_phenotype	FBgn0038809
CG16974	7993	VDRC	no_phenotype	FBgn0032479
CG16978	1466	VDRC	no_phenotype	FBgn0040972
CG16979	16979R-3	NIG-FLY	no_phenotype	FBgn0036512
CG1698	4028	VDRC	no_phenotype	FBgn0033443
CG17026	49199	VDRC	no_phenotype	FBgn0036550
CG17036	17036R-1	NIG-FLY	no_phenotype	FBgn0032449
CG17048	8780	VDRC	no_phenotype	FBgn0033828
CG17075	2487	VDRC	no_phenotype	FBgn0031239
CG17108	18106	VDRC	no_phenotype	FBgn0032285
CG17111	40939	VDRC	no_phenotype	FBgn0039048
CG17119	51127	VDRC	no_phenotype	FBgn0039045
CG17134	18110	VDRC	no_phenotype	FBgn0032304
CG17193	8702	VDRC	no_phenotype	FBgn0040571
CG17195	17195R-2	NIG-FLY	no_phenotype	FBgn0039369
CG17197	1433	VDRC	no_phenotype	FBgn0039367
CG17198	17198R-1	NIG-FLY	no_phenotype	FBgn0039366
CG17207	46640	VDRC	no_phenotype	FBgn0038051
CG17234	30726	VDRC	no_phenotype	FBgn0042187
CG1724	30315	VDRC	no_phenotype	FBgn0031164
CG17242	43139	VDRC	no_phenotype	FBgn0250841
CG17287	49415	VDRC	no_phenotype	FBgn0034202
CG17300	17300R-1	NIG-FLY	no_phenotype	FBgn0036345
CG1732	13359	VDRC	no_phenotype	FBgn0039915
CG17321	3888	VDRC	no_phenotype	FBgn0032719
CG17322	6384	VDRC	no_phenotype	FBgn0027070
CG17323	42691	VDRC	no_phenotype	FBgn0032713
CG17324	6379	VDRC	no_phenotype	FBgn0027074
CG17352	33284	VDRC	dispersed	FBgn0035880
CG17508	17508R-2	NIG-FLY	no_phenotype	FBgn0039970
CG17544	47934	VDRC	no_phenotype	FBgn0032775
CG17560	52002	VDRC	no_phenotype	FBgn0038450
CG17562	17562R-1	NIG-FLY	no_phenotype	FBgn0038449
CG17600	29161	VDRC	no_phenotype	FBgn0031195
CG17637	8440	VDRC	no_phenotype	FBgn0037004
CG17660	2684	VDRC	no_phenotype	FBgn0031356
CG17680	8809	VDRC	no_phenotype	FBgn0062440
CG17734	13791	VDRC	no_phenotype	FBgn0037890
CG17738	10199	VDRC	no_phenotype	FBgn0038009
CG17751	17751R-2	NIG-FLY	no_phenotype	FBgn0038717
CG17752	17752R-2	NIG-FLY	no_phenotype	FBgn0038718
CG17776	37507	VDRC	no_phenotype	FBgn0040899
CG17780	12916	VDRC	no_phenotype	FBgn0039197
CG17780	14005	VDRC	no_phenotype	FBgn0039197
CG17781	35566	VDRC	no_phenotype	FBgn0039196
CG17821	4997	VDRC	no_phenotype	FBgn0034383
CG17883	30277	VDRC	no_phenotype	FBgn0040005
CG17906	33168	VDRC	no_phenotype	FBgn0032086
CG17917	40109	VDRC	no_phenotype	FBgn0037431
CG1792	20569	VDRC	no_phenotype	FBgn0039860
CG17922	6599	VDRC	no_phenotype	FBgn0034656
CG17928	17928R-1	NIG-FLY	no_phenotype	FBgn0032603
CG17929	8299	VDRC	no_phenotype	FBgn0038415
CG17930	40912	VDRC	no_phenotype	FBgn0038416
CG17991	17991R-1	NIG-FLY	no_phenotype	FBgn0039498
CG17999	17999R-1	NIG-FLY	no_phenotype	FBgn0034552
CG18012	20580	VDRC	no_phenotype	FBgn0038552
CG18031	18031R-2	NIG-FLY	no_phenotype	FBgn0023550
CG1806	40955	VDRC	no_phenotype	FBgn0030360
CG18095	18095R-1	NIG-FLY	no_phenotype	FBgn0028872
CG18110	18110R-1	NIG-FLY	no_phenotype	FBgn0039677
CG18132	37835	VDRC	large_clone	FBgn0031345
CG1815	40132	VDRC	no_phenotype	FBgn0039863
CG18173	18173R-3	NIG-FLY	no_phenotype	FBgn0035265
CG18208	10215	VDRC	no_phenotype	FBgn0038653
CG18213	18213R-2	NIG-FLY	no_phenotype	FBgn0038470
CG18223	30641	VDRC	no_phenotype	FBgn0036832
CG1824	5554	VDRC	no_phenotype	FBgn0030403
CG18249	18249R-2	NIG-FLY	no_phenotype	FBgn0037553
CG18281	8439	VDRC	no_phenotype	FBgn0037003
CG18284	31030	VDRC	no_phenotype	FBgn0043825
CG18294	18294R-2	NIG-FLY	no_phenotype	FBgn0036873
CG18301	18301R-1	NIG-FLY	no_phenotype	FBgn0032265
CG18324	33234	VDRC	no_phenotype	FBgn0033905
CG18343	8767	VDRC	no_phenotype	FBgn0033683
CG18404	18404R-1	NIG-FLY	dispersed	FBgn0039761
CG18437	1309	VDRC	no_phenotype	FBgn0039536
CG18469	4940	VDRC	no_phenotype	FBgn0034206
CG18480	1070	VDRC	no_phenotype	FBgn0028518
CG18482	6756	VDRC	no_phenotype	FBgn0028891
CG18507	7704	VDRC	no_phenotype	FBgn0028527
CG18530	6107	VDRC	no_phenotype	FBgn0042207
CG18549	6098	VDRC	dispersed	FBgn0038053
CG18599	25363	VDRC	no_phenotype	FBgn0038592
CG18609	4994	VDRC	no_phenotype	FBgn0034382
CG18622	44453	VDRC	no_phenotype	FBgn0038460
CG18635	18635R-1	NIG-FLY	no_phenotype	FBgn0034279
CG18682	35366	VDRC	no_phenotype	FBgn0040625
CG18788	42468	VDRC	no_phenotype	FBgn0042126
CG18810	18810R-3	NIG-FLY	no_phenotype	FBgn0042133
CG18869	45926	VDRC	no_phenotype	FBgn0042179
CG1887	4100	VDRC	no_phenotype	FBgn0035290
CG18870	18870R-2	NIG-FLY	no_phenotype	FBgn0042180
CG1907	1341	VDRC	no_phenotype	FBgn0039674
CG1924	52348	VDRC	no_phenotype	FBgn0030377
CG1941	3998	VDRC	no_phenotype	FBgn0033214
CG1998	1998R-4	NIG-FLY	no_phenotype	FBgn0030485
CG2003	6872	VDRC	no_phenotype	FBgn0039886
CG2022	2022R-3	NIG-FLY	no_phenotype	FBgn0037292
CG2023	2023R-1	NIG-FLY	dispersed	FBgn0037383
CG2070	20793	VDRC	no_phenotype	FBgn0033203
CG2076	5537	VDRC	no_phenotype	FBgn0030263
CG2121	3386	VDRC	no_phenotype	FBgn0033289
CG2126	2126R-4	NIG-FLY	no_phenotype	FBgn0039876
CG2144	3996	VDRC	no_phenotype	FBgn0033187
CG2177	51083	VDRC	no_phenotype	FBgn0039902
CG2187	2187R-1	NIG-FLY	no_phenotype	FBgn0017448
CG2211	7433	VDRC	no_phenotype	FBgn0035211
CG2254	2254R-2	NIG-FLY	no_phenotype	FBgn0029994
CG2292	51500	VDRC	no_phenotype	FBgn0033479
CG2310	1337	VDRC	no_phenotype	FBgn0039665
CG2310	1338	VDRC	no_phenotype	FBgn0039665
CG2519	40901	VDRC	no_phenotype	FBgn0037336
CG2528	33532	VDRC	no_phenotype	FBgn0032969
CG2577	41693	VDRC	no_phenotype	FBgn0030384
CG2616	2616R-1	NIG-FLY	no_phenotype	FBgn0037512
CG2617	2617R-1	NIG-FLY	no_phenotype	FBgn0032877
CG2736	2736R-2	NIG-FLY	no_phenotype	FBgn0035090
CG2781	2781R-1	NIG-FLY	no_phenotype	FBgn0037534
CG2807	25161	VDRC	dispersed	FBgn0031266
CG2839	17952	VDRC	no_phenotype	FBgn0031273
CG2861	20918	VDRC	no_phenotype	FBgn0029728
CG2930	7031	VDRC	no_phenotype	FBgn0028491
CG2943	2943R-2	NIG-FLY	dispersed	FBgn0037530
CG2991	2604	VDRC	no_phenotype	FBgn0031474
CG30008	6760	VDRC	no_phenotype	FBgn0050008
CG30033	50480	VDRC	no_phenotype	FBgn0050033
CG30033	8121	VDRC	no_phenotype	FBgn0050033
CG30037	12079	VDRC	no_phenotype	FBgn0050037
CG30043	30043R-3	NIG-FLY	no_phenotype	FBgn0050043
CG30048	4634	VDRC	no_phenotype	FBgn0050048
CG30049	30049R-2	NIG-FLY	no_phenotype	FBgn0050049
CG30071	2717	VDRC	no_phenotype	FBgn0050071
CG30080	47588	VDRC	no_phenotype	FBgn0050080
CG30089	10038	VDRC	no_phenotype	FBgn0050089
CG30103	4950	VDRC	no_phenotype	FBgn0050103
CG30156	30156R-2	NIG-FLY	dispersed	FBgn0050156
CG30159	25585	VDRC	no_phenotype	FBgn0050159
CG3016	3016R-1	NIG-FLY	no_phenotype	FBgn0029819
CG30181	15872R-1	NIG-FLY	no_phenotype	FBgn0050181
CG30184	3539	VDRC	no_phenotype	FBgn0050184
CG30222	8214	VDRC	no_phenotype	FBgn0050222
CG30265	3513	VDRC	no_phenotype	FBgn0050265
CG30268	42703	VDRC	no_phenotype	FBgn0050268
CG30272	3509	VDRC	no_phenotype	FBgn0050272
CG30285	44950	VDRC	no_phenotype	FBgn0050285
CG30323	4972	VDRC	no_phenotype	FBgn0050323
CG3033	3033R-3	NIG-FLY	dispersed	FBgn0029818
CG30338	29188	VDRC	no_phenotype	FBgn0050338
CG30340	7387	VDRC	no_phenotype	FBgn0050340
CG30343	4166	VDRC	no_phenotype	FBgn0050343
CG30344	7378	VDRC	no_phenotype	FBgn0050344
CG30345	42867	VDRC	no_phenotype	FBgn0050345
CG30355	30355R-2	NIG-FLY	no_phenotype	FBgn0050355
CG3036	3036R-1	NIG-FLY	no_phenotype	FBgn0031645
CG30373	4013	VDRC	no_phenotype	FBgn0050373
CG30377	7358	VDRC	dispersed	FBgn0050377
CG30379	30379R-4	NIG-FLY	no_phenotype	FBgn0050379
CG30379	4003	VDRC	no_phenotype	FBgn0050379
CG30381	7362	VDRC	no_phenotype	FBgn0050381
CG30389	19002	VDRC	smooth_border	FBgn0050389
CG30394	3470	VDRC	no_phenotype	FBgn0050394
CG30401	2722	VDRC	no_phenotype	FBgn0050401
CG30415	10595	VDRC	dispersed	FBgn0250838
CG30423	10600	VDRC	no_phenotype	FBgn0050423
CG30432	51063	VDRC	no_phenotype	FBgn0050432
CG30440	21178	VDRC	no_phenotype	FBgn0050440
CG30456	21186	VDRC	no_phenotype	FBgn0050456
CG30456	21187	VDRC	no_phenotype	FBgn0050456
CG30460	40624	VDRC	no_phenotype	FBgn0050460
CG30471	39549	VDRC	no_phenotype	FBgn0050471
CG30482	30482R-2	NIG-FLY	no_phenotype	FBgn0050482
CG30486	21228	VDRC	no_phenotype	FBgn0050486
CG3061	5868	VDRC	no_phenotype	FBgn0038195
CG3078	51389	VDRC	no_phenotype	FBgn0023524
CG31030	31030R-1	NIG-FLY	no_phenotype	FBgn0051030
CG31036	4458	VDRC	no_phenotype	FBgn0051036
CG31065	1268	VDRC	no_phenotype	FBgn0051065
CG31068	1274	VDRC	no_phenotype	FBgn0051068
CG31079	4384	VDRC	smooth_border	FBgn0051079
CG31100	11976R-1	NIG-FLY	no_phenotype	FBgn0051100
CG31100	31100R-1	NIG-FLY	no_phenotype	FBgn0051100
CG31103	2657	VDRC	no_phenotype	FBgn0051103
CG31105	47945	VDRC	no_phenotype	FBgn0051105
CG31106	31106R-1	NIG-FLY	no_phenotype	FBgn0051106
CG31106	3415	VDRC	no_phenotype	FBgn0051106
CG31121	43981	VDRC	no_phenotype	FBgn0051121
CG31141	31141R-1	NIG-FLY	no_phenotype	FBgn0051141
CG31157	30296	VDRC	no_phenotype	FBgn0051157
CG3117	3117R-1	NIG-FLY	no_phenotype	FBgn0031471
CG31183	858	VDRC	no_phenotype	FBgn0051183
CG31195	31195R-1	NIG-FLY	dispersed	FBgn0051195
CG31198	8624	VDRC	no_phenotype	FBgn0051198
CG31213	40926	VDRC	no_phenotype	FBgn0051213
CG31220	31220R-2	NIG-FLY	no_phenotype	FBgn0051220
CG31262	52605	VDRC	no_phenotype	FBgn0051262
CG31267	31267R-1	NIG-FLY	no_phenotype	FBgn0051267
CG31321	44942	VDRC	no_phenotype	FBgn0051321
CG31323	31323R-2	NIG-FLY	no_phenotype	FBgn0051323
CG31342	51331	VDRC	no_phenotype	FBgn0051342
CG31343	37374	VDRC	no_phenotype	FBgn0051343
CG31360	37468	VDRC	no_phenotype	FBgn0051360
CG31415	31415R-1	NIG-FLY	no_phenotype	FBgn0051415
CG31431	1129	VDRC	no_phenotype	FBgn0051431
CG31445	51641	VDRC	no_phenotype	FBgn0051445
CG31446	31446R-1	NIG-FLY	no_phenotype	FBgn0051446
CG31454	31454R-3	NIG-FLY	no_phenotype	FBgn0051454
CG31460	33323	VDRC	no_phenotype	FBgn0051460
CG31482	31482R-2	NIG-FLY	no_phenotype	FBgn0051482
CG31496	31496R-3	NIG-FLY	no_phenotype	FBgn0051496
CG31498	40915	VDRC	no_phenotype	FBgn0051498
CG31522	37329	VDRC	dispersed	FBgn0051522
CG31526	26904	VDRC	no_phenotype	FBgn0051526
CG31526	26906	VDRC	no_phenotype	FBgn0051526
CG3160	7070	VDRC	no_phenotype	FBgn0029789
CG31600	31600R-1	NIG-FLY	no_phenotype	FBgn0051600
CG31609	44521	VDRC	no_phenotype	FBgn0051609
CG31648	44225	VDRC	no_phenotype	FBgn0051648
CG31661	30718	VDRC	no_phenotype	FBgn0051661
CG31668	2548	VDRC	no_phenotype	FBgn0051668
CG31675	12815	VDRC	no_phenotype	FBgn0051675
CG31676	25051	VDRC	no_phenotype	FBgn0051676
CG31678	17465R-1	NIG-FLY	no_phenotype	FBgn0051678
CG3168	48010	VDRC	no_phenotype	FBgn0029896
CG31680	31680R-1	NIG-FLY	no_phenotype	FBgn0051680
CG31689	31689R-1	NIG-FLY	no_phenotype	FBgn0031449
CG31690	43815	VDRC	no_phenotype	FBgn0051690
CG31693	37132	VDRC	no_phenotype	FBgn0051693
CG31708	38261	VDRC	no_phenotype	FBgn0051708
CG31708	38262	VDRC	no_phenotype	FBgn0051708
CG31717	31717R-1	NIG-FLY	no_phenotype	FBgn0051717
CG31729	7697	VDRC	no_phenotype	FBgn0051729
CG31731	31731R-2	NIG-FLY	no_phenotype	FBgn0028539
CG31741	7930	VDRC	no_phenotype	FBgn0051741
CG31743	7538	VDRC	no_phenotype	FBgn0032618
CG31750	37119	VDRC	no_phenotype	FBgn0046888
CG31760	7686	VDRC	no_phenotype	FBgn0051760
CG31784	39191	VDRC	no_phenotype	FBgn0051784
CG31785	28354	VDRC	no_phenotype	FBgn0051785
CG31787	6372	VDRC	no_phenotype	FBgn0051787
CG31789	40982	VDRC	no_phenotype	FBgn0051789
CG31792	50152	VDRC	no_phenotype	FBgn0051792
CG31793	10441R-2	NIG-FLY	no_phenotype	FBgn0051793
CG31828	45908	VDRC	no_phenotype	FBgn0051828
CG31851	3754	VDRC	no_phenotype	FBgn0051851
CG31860	7688	VDRC	no_phenotype	FBgn0051860
CG31867	31867R-1	NIG-FLY	no_phenotype	FBgn0051867
CG31869	31869R-3	NIG-FLY	no_phenotype	FBgn0051869
CG31872	31872R-2	NIG-FLY	no_phenotype	FBgn0051872
CG31886	31886R-1	NIG-FLY	no_phenotype	FBgn0032079
CG31904	31904R-2	NIG-FLY	no_phenotype	FBgn0260479
CG31913	31913R-1	NIG-FLY	no_phenotype	FBgn0051913
CG3192	3192R-2	NIG-FLY	no_phenotype	FBgn0029888
CG31928	12276	VDRC	no_phenotype	FBgn0051928
CG31935	31935R-2	NIG-FLY	no_phenotype	FBgn0051935
CG31949	44214	VDRC	no_phenotype	FBgn0051949
CG31998	11572R-1	NIG-FLY	no_phenotype	FBgn0051998
CG31999	31999R-1	NIG-FLY	no_phenotype	FBgn0051999
CG32000	29174	VDRC	no_phenotype	FBgn0052000
CG32022	32022R-1	NIG-FLY	no_phenotype	FBgn0052022
CG32032	32032R-2	NIG-FLY	no_phenotype	FBgn0043806
CG32036	51969	VDRC	no_phenotype	FBgn0052036
CG32053	6645R-2	NIG-FLY	no_phenotype	FBgn0052053
CG32054	39493	VDRC	no_phenotype	FBgn0052054
CG32060	8234	VDRC	no_phenotype	FBgn0052060
CG32069	6316R-1	NIG-FLY	small_clone	FBgn0052069
CG32079	39496	VDRC	no_phenotype	FBgn0052079
CG32081	32081R-2	NIG-FLY	no_phenotype	FBgn0052081
CG32085	32085R-1	NIG-FLY	dispersed	FBgn0052085
CG32087	32087R-1	NIG-FLY	no_phenotype	FBgn0052087
CG3209	10281	VDRC	no_phenotype	FBgn0034971
CG32091	32091R-1	NIG-FLY	no_phenotype	FBgn0052091
CG32103	29439	VDRC	no_phenotype	FBgn0052103
CG32111	40849	VDRC	no_phenotype	FBgn0052111
CG32138	34412	VDRC	no_phenotype	FBgn0052138
CG32141	41107	VDRC	no_phenotype	FBgn0052141
CG32152	34270	VDRC	no_phenotype	FBgn0052152
CG3216	29915	VDRC	no_phenotype	FBgn0034568
CG32161	8501	VDRC	no_phenotype	FBgn0052161
CG32164	32164R-2	NIG-FLY	no_phenotype	FBgn0042177
CG32167	45644	VDRC	no_phenotype	FBgn0052167
CG32192	43079	VDRC	no_phenotype	FBgn0052192
CG32193	5342	VDRC	no_phenotype	FBgn0052193
CG32204	52444	VDRC	no_phenotype	FBgn0052204
CG32206	14339	VDRC	no_phenotype	FBgn0052206
CG32212	39601	VDRC	no_phenotype	FBgn0052212
CG32214	37310	VDRC	no_phenotype	FBgn0052214
CG32230	9804	VDRC	smooth_border	FBgn0052230
CG32246	37230	VDRC	no_phenotype	FBgn0052246
CG32250	32250R-1	NIG-FLY	no_phenotype	FBgn0052250
CG32250	7491	VDRC	no_phenotype	FBgn0052250
CG32260	34487	VDRC	no_phenotype	FBgn0052260
CG32262	10854R-2	NIG-FLY	no_phenotype	FBgn0052262
CG32263	45835	VDRC	no_phenotype	FBgn0052263
CG32266	8916	VDRC	no_phenotype	FBgn0052266
CG32280	15907	VDRC	no_phenotype	FBgn0052280
CG32299	30352	VDRC	no_phenotype	FBgn0052299
CG32301	12238	VDRC	no_phenotype	FBgn0052301
CG32305	36591	VDRC	no_phenotype	FBgn0052305
CG32371	24735	VDRC	no_phenotype	FBgn0052371
CG32371	25221	VDRC	no_phenotype	FBgn0052371
CG32371	32371R-1	NIG-FLY	no_phenotype	FBgn0052371
CG32371	32371R-2	NIG-FLY	no_phenotype	FBgn0052371
CG32396	8339R-1	NIG-FLY	smooth_border	FBgn0052396
CG32398	5068	VDRC	no_phenotype	FBgn0052398
CG32432	8539	VDRC	no_phenotype	FBgn0052432
CG32442	6481	VDRC	AP_sorting	FBgn0052442
CG32447	5417	VDRC	no_phenotype	FBgn0052447
CG32448	9120	VDRC	no_phenotype	FBgn0052448
CG32462	33305	VDRC	smooth_border	FBgn0052462
CG32483	32483R-1	NIG-FLY	no_phenotype	FBgn0052483
CG32512	15447R-1	NIG-FLY	no_phenotype	FBgn0052512
CG32536	8020R-1	NIG-FLY	no_phenotype	FBgn0052536
CG32588	46656	VDRC	no_phenotype	FBgn0052588
CG32599	46660	VDRC	no_phenotype	FBgn0260482
CG32613	46662	VDRC	no_phenotype	FBgn0052613
CG32652	50030	VDRC	large_clone	FBgn0052652
CG32668	46666	VDRC	no_phenotype	FBgn0052668
CG32669	47916	VDRC	no_phenotype	FBgn0052669
CG3270	41196	VDRC	no_phenotype	FBgn0033093
CG3271	3983	VDRC	no_phenotype	FBgn0033088
CG32712	48398	VDRC	no_phenotype	FBgn0052712
CG32727	48271	VDRC	no_phenotype	FBgn0265265
CG32791	48926	VDRC	dispersed	FBgn0052791
CG32792	47047	VDRC	no_phenotype	FBgn0052792
CG3280	42556	VDRC	no_phenotype	FBgn0036017
CG32816	48855	VDRC	smooth_border	FBgn0052816
CG32832	47811	VDRC	no_phenotype	FBgn0052832
CG32847	48422	VDRC	no_phenotype	FBgn0052847
CG3285	3285R-1	NIG-FLY	no_phenotype	FBgn0031522
CG32986	48403	VDRC	no_phenotype	FBgn0052986
CG32988	48405	VDRC	no_phenotype	FBgn0052988
CG33012	48408	VDRC	no_phenotype	FBgn0053012
CG33090	31837R-2	NIG-FLY	no_phenotype	FBgn0028916
CG33090	7469R-1	NIG-FLY	no_phenotype	FBgn0028916
CG33110	6926R-2	NIG-FLY	no_phenotype	FBgn0053110
CG33129	6089R-1	NIG-FLY	dispersed	FBgn0053129
CG33155	49753	VDRC	no_phenotype	FBgn0053155
CG33170	46210	VDRC	no_phenotype	FBgn0053170
CG33178	49464	VDRC	no_phenotype	FBgn0053178
CG33181:CG32714	1521R-1	NIG-FLY	no_phenotype	FBgn0053181:FBgn0260483
CG3323	51137	VDRC	no_phenotype	FBgn0029750
CG33234	48362	VDRC	no_phenotype	FBgn0053234
CG33252	48444	VDRC	no_phenotype	FBgn0053252
CG33253	7633R-1	NIG-FLY	no_phenotype	FBgn0030992
CG33275	15927	VDRC	no_phenotype	FBgn0035802
CG33275	34385	VDRC	no_phenotype	FBgn0035802
CG33275	35250	VDRC	no_phenotype	FBgn0035802
CG33275	52654	VDRC	no_phenotype	FBgn0035802
CG33282	46454	VDRC	no_phenotype	FBgn0053282
CG33296	50499	VDRC	no_phenotype	FBgn0053296
CG33298	13112R-1	NIG-FLY	no_phenotype	FBgn0032120
CG33303	5364R-1	NIG-FLY	dispersed	FBgn0053303
CG33310	15274R-1	NIG-FLY	no_phenotype	FBgn0053310
CG3337	29170	VDRC	no_phenotype	FBgn0038871
CG3339	41918	VDRC	no_phenotype	FBgn0039510
CG33474	51188	VDRC	no_phenotype	FBgn0053474
CG33523	32410R-1	NIG-FLY	no_phenotype	FBgn0053523
CG33635	48813	VDRC	no_phenotype	FBgn0053635
CG33651	49859	VDRC	no_phenotype	FBgn0053651
CG33671	49772	VDRC	no_phenotype	FBgn0061359
CG33710	49527	VDRC	no_phenotype	FBgn0053710
CG33723	48484	VDRC	no_phenotype	FBgn0053723
CG33771	48488	VDRC	no_phenotype	FBgn0053771
CG33798	48520	VDRC	no_phenotype	FBgn0053798
CG33932	50690	VDRC	no_phenotype	FBgn0066303
CG33934	4961R-4	NIG-FLY	no_phenotype	FBgn0064119
CG3394	3621	VDRC	no_phenotype	FBgn0034999
CG3408	36306	VDRC	no_phenotype	FBgn0036008
CG3409	3409R-1	NIG-FLY	no_phenotype	FBgn0033095
CG34116:CG14103	8429	VDRC	no_phenotype	FBgn0083952:FBgn0036908
CG34134:CG8475	2800	VDRC	no_phenotype	FBgn0083970:FBgn0031995
CG34134:CG8475	2801	VDRC	no_phenotype	FBgn0083970:FBgn0031995
CG3419	3419R-1	NIG-FLY	no_phenotype	FBgn0035002
CG3446	42697	VDRC	no_phenotype	FBgn0029868
CG3500	3500R-1	NIG-FLY	dispersed	FBgn0034849
CG3520	40455	VDRC	no_phenotype	FBgn0034859
CG3588	14537	VDRC	no_phenotype	FBgn0025643
CG3592	7012	VDRC	no_phenotype	FBgn0029642
CG3603	51662	VDRC	no_phenotype	FBgn0029648
CG3608	3608R-2	NIG-FLY	no_phenotype	FBgn0035039
CG3618	3618R-1	NIG-FLY	no_phenotype	FBgn0037028
CG3625	40855	VDRC	no_phenotype	FBgn0031245
CG3631	13770	VDRC	no_phenotype	FBgn0038268
CG3634	3634R-3	NIG-FLY	dispersed	FBgn0037026
CG3638	6914	VDRC	no_phenotype	FBgn0261444
CG3649	3649R-1	NIG-FLY	dispersed	FBgn0034785
CG3652	35574	VDRC	smooth_border	FBgn0031600
CG3690	3690R-1	NIG-FLY	no_phenotype	FBgn0040350
CG3698	3698R-2	NIG-FLY	no_phenotype	FBgn0037023
CG3701	51947	VDRC	no_phenotype	FBgn0034732
CG3702	3702R-1	NIG-FLY	no_phenotype	FBgn0031590
CG3706	40946	VDRC	no_phenotype	FBgn0040342
CG3740	3740R-1	NIG-FLY	no_phenotype	FBgn0023530
CG3746	11815	VDRC	no_phenotype	FBgn0034755
CG3781	7113	VDRC	no_phenotype	FBgn0029853
CG3790	3790R-1	NIG-FLY	no_phenotype	FBgn0033778
CG3792	3792R-11	NIG-FLY	no_phenotype	FBgn0031662
CG3803	3803R-1	NIG-FLY	no_phenotype	FBgn0034938
CG3812	44418	VDRC	no_phenotype	FBgn0030421
CG3814	4671	VDRC	no_phenotype	FBgn0025692
CG3822	40985	VDRC	no_phenotype	FBgn0038837
CG3829	3829R-1	NIG-FLY	no_phenotype	FBgn0035091
CG3831	7405	VDRC	no_phenotype	FBgn0034804
CG3841	3841R-1	NIG-FLY	no_phenotype	FBgn0032131
CG3862	3862R-1	NIG-FLY	no_phenotype	FBgn0031286
CG3907	3907R-1	NIG-FLY	no_phenotype	FBgn0034958
CG3921	3921R-1	NIG-FLY	dispersed	FBgn0031571
CG3940	3940R-1	NIG-FLY	no_phenotype	FBgn0037788
CG3961	37305	VDRC	no_phenotype	FBgn0036821
CG4009	19942	VDRC	no_phenotype	FBgn0038469
CG4019	6650	VDRC	no_phenotype	FBgn0034885
CG4020	3290	VDRC	no_phenotype	FBgn0029821
CG4025	6924	VDRC	no_phenotype	FBgn0025624
CG4050	33248	VDRC	no_phenotype	FBgn0020312
CG4073	4073R-3	NIG-FLY	no_phenotype	FBgn0037827
CG4080	4080R-2	NIG-FLY	no_phenotype	FBgn0035983
CG4101	9089	VDRC	no_phenotype	FBgn0025558
CG4116	34804	VDRC	no_phenotype	FBgn0029649
CG4133	4133R-1	NIG-FLY	dispersed	FBgn0031257
CG42235	40785	VDRC	no_phenotype	FBgn0250757
CG42235	8934R-1	NIG-FLY	no_phenotype	FBgn0250757
CG42235	8957R-1	NIG-FLY	no_phenotype	FBgn0250757
CG42237:rad	37389	VDRC	no_phenotype	FBgn0250862:FBgn0265597
CG42260	11816	VDRC	dispersed	FBgn0259145
CG42262	9731	VDRC	no_phenotype	FBgn0259147
CG42265	17758R-4	NIG-FLY	no_phenotype	FBgn0259150
CG42269	5054	VDRC	no_phenotype	FBgn0259164
CG42269	6205	VDRC	no_phenotype	FBgn0259164
CG42288:CG42287	29667	VDRC	no_phenotype	FBgn0259184:FBgn0259183
CG42296:lectin-22C	22910	VDRC	no_phenotype	FBgn0259192:FBgn0259230
CG42322	15688R-1	NIG-FLY	no_phenotype	FBgn0259222
CG42327	14713R-1	NIG-FLY	no_phenotype	FBgn0259227
CG42329	8872	VDRC	large_clone	FBgn0259229
CG42336	13210R-1	NIG-FLY	no_phenotype	FBgn0259238
CG42340	30408	VDRC	no_phenotype	FBgn0259242
CG42340	3292	VDRC	no_phenotype	FBgn0259242
CG42342	11769R-1	NIG-FLY	dispersed	FBgn0259244
CG42368:CG42369:CG42370	24052	VDRC	no_phenotype	FBgn0259714:FBgn0259715:FBgn0259716
CG4238	41982	VDRC	no_phenotype	FBgn0031384
CG42389	29905	VDRC	dispersed	FBgn0259735
CG42389	13260R-3	NIG-FLY	no_phenotype	FBgn0259735
CG4239	11857	VDRC	dispersed	FBgn0030745
CG42449	30233	VDRC	no_phenotype	FBgn0259926
CG4250	34104	VDRC	no_phenotype	FBgn0034761
CG42540	14017	VDRC	no_phenotype	FBgn0260657
CG42568:DnaJ-60	6655	VDRC	no_phenotype	FBgn0260770:FBgn0260775
CG42575	19713	VDRC	no_phenotype	FBgn0260795
CG42593	22901	VDRC	dispersed	FBgn0260970
CG42593	45166	VDRC	no_phenotype	FBgn0260970
CG42594	46415	VDRC	others	FBgn0260971
CG42594	15470R-2	NIG-FLY	no_phenotype	FBgn0260971
CG42594	6952R-1	NIG-FLY	no_phenotype	FBgn0260971
CG42613	5449R-2	NIG-FLY	dispersed	FBgn0261262
CG42635:CG42634	19328	VDRC	no_phenotype	FBgn0261358:FBgn0261357
CG42637:Gyc76C	6551	VDRC	no_phenotype	FBgn0261360:FBgn0261688
CG42668	24491	VDRC	no_phenotype	FBgn0261550
CG42672	3468	VDRC	dispersed	FBgn0261554
CG42672	10074R-2	NIG-FLY	no_phenotype	FBgn0261554
CG42674	7323R-1	NIG-FLY	no_phenotype	FBgn0261556
CG42678	39473	VDRC	no_phenotype	FBgn0261564
CG42684	5960R-1	NIG-FLY	no_phenotype	FBgn0261570
CG42709	36143	VDRC	no_phenotype	FBgn0261674
CG42784	31847R-2	NIG-FLY	no_phenotype	FBgn0263354
CG42796	51385	VDRC	no_phenotype	FBgn0261929
CG42797	13187	VDRC	no_phenotype	FBgn0261931
CG42807:CG42808	6572	VDRC	no_phenotype	FBgn0261989:FBgn0261990
CG42818:CG42817	3849	VDRC	no_phenotype	FBgn0262000:FBgn0261999
CG42826:CG42825	5203	VDRC	no_phenotype	FBgn0262008:FBgn0262007
CG42830:CadN2	36166	VDRC	no_phenotype	FBgn0262017:FBgn0262018
CG4287	5886	VDRC	no_phenotype	FBgn0038388
CG4288	8620	VDRC	no_phenotype	FBgn0038799
CG4301	6125	VDRC	no_phenotype	FBgn0030747
CG4302	4302R-2	NIG-FLY	no_phenotype	FBgn0027073
CG43066	5226R-3	NIG-FLY	no_phenotype	FBgn0262476
CG43102	13094	VDRC	no_phenotype	FBgn0262562
CG43102	13429	VDRC	no_phenotype	FBgn0262562
CG43143	16334	VDRC	no_phenotype	FBgn0262617
CG43155	37516	VDRC	no_phenotype	FBgn0262685
CG43163	35142	VDRC	no_phenotype	FBgn0262719
CG4324	4324R-3	NIG-FLY	no_phenotype	FBgn0034956
CG43313	12445	VDRC	no_phenotype	FBgn0263005
CG4332	4332R-3	NIG-FLY	no_phenotype	FBgn0030456
CG43325:CG43326	30217R-1	NIG-FLY	no_phenotype	FBgn0263030:FBgn0263031
CG43327:CG43328	21192	VDRC	no_phenotype	FBgn0263032:FBgn0263033
CG43331:CG43330:CG43329	17099	VDRC	no_phenotype	FBgn0263036:FBgn0263035:FBgn0263034
CG4334	49329	VDRC	no_phenotype	FBgn0038312
CG43340	31006	VDRC	no_phenotype	FBgn0263077
CG43345:CG43346	37422	VDRC	no_phenotype	FBgn0263050:FBgn0263051
CG43366	17642	VDRC	no_phenotype	FBgn0263109
CG43373:CG42514	45641	VDRC	no_phenotype	FBgn0263131:FBgn0260388
CG43394	31900R-1	NIG-FLY	no_phenotype	FBgn0263256
CG43658	28927	VDRC	no_phenotype	FBgn0263706
CG43658	28928	VDRC	no_phenotype	FBgn0263706
CG43776:CG43775:CG43777	3611	VDRC	no_phenotype	FBgn0264298:FBgn0264297:FBgn0264299
CG43778	16970R-1	NIG-FLY	dispersed	FBgn0264308
CG43778:CG43779	15639R-1	NIG-FLY	no_phenotype	FBgn0264308:FBgn0264301
CG4382	13207	VDRC	no_phenotype	FBgn0032132
CG43894	17397	VDRC	no_phenotype	FBgn0264486
CG44014:CG44013	2693	VDRC	no_phenotype	FBgn0264776:FBgn0264775
CG44098	22971	VDRC	no_phenotype	FBgn0264907
CG44152	2849	VDRC	no_phenotype	FBgn0265001
CG44153	7654	VDRC	no_phenotype	FBgn0265002
CG44239:veg	6657R-3	NIG-FLY	no_phenotype	FBgn0265174:FBgn0265195
CG44252:CG44253	3527	VDRC	no_phenotype	FBgn0265187:FBgn0265188
CG44254:CG44255	13644R-2	NIG-FLY	no_phenotype	FBgn0265189:FBgn0265190
CG44325	5505	VDRC	no_phenotype	FBgn0265413
CG4433	29468	VDRC	no_phenotype	FBgn0038763
CG4455	6363	VDRC	no_phenotype	FBgn0028506
CG4459	4459R-4	NIG-FLY	no_phenotype	FBgn0038753
CG4462	4462R-1	NIG-FLY	no_phenotype	FBgn0038752
CG4465	4465R-1	NIG-FLY	no_phenotype	FBgn0038750
CG4476	4476R-2	NIG-FLY	no_phenotype	FBgn0035969
CG4477	39486	VDRC	no_phenotype	FBgn0035971
CG4480	4480R-2	NIG-FLY	no_phenotype	FBgn0032553
CG4483	5176	VDRC	no_phenotype	FBgn0035970
CG4495	49349	VDRC	no_phenotype	FBgn0031893
CG4542	7132	VDRC	no_phenotype	FBgn0029906
CG4552	4552R-1	NIG-FLY	no_phenotype	FBgn0031304
CG4558	4558R-1	NIG-FLY	no_phenotype	FBgn0029914
CG4562	4562R-1	NIG-FLY	no_phenotype	FBgn0038740
CG4576	4576R-2	NIG-FLY	no_phenotype	FBgn0038366
CG4585	3593	VDRC	no_phenotype	FBgn0025335
CG4587	4587R-2	NIG-FLY	no_phenotype	FBgn0028863
CG4587	4587R-4	NIG-FLY	no_phenotype	FBgn0028863
CG4596	35589	VDRC	no_phenotype	FBgn0037849
CG4607	5450	VDRC	no_phenotype	FBgn0029932
CG4623	4623R-1	NIG-FLY	no_phenotype	FBgn0035587
CG4627	4627R-1	NIG-FLY	no_phenotype	FBgn0033808
CG4629	26574	VDRC	no_phenotype	FBgn0031299
CG4630	4630R-2	NIG-FLY	no_phenotype	FBgn0033809
CG4630	4687	VDRC	no_phenotype	FBgn0033809
CG4645	10164	VDRC	dispersed	FBgn0030435
CG4670	4670R-1	NIG-FLY	no_phenotype	FBgn0033814
CG4676	4676R-1	NIG-FLY	no_phenotype	FBgn0033815
CG4681	40552	VDRC	no_phenotype	FBgn0069913
CG4686	4686R-1	NIG-FLY	no_phenotype	FBgn0038739
CG4741	51510	VDRC	no_phenotype	FBgn0035040
CG4753	1731	VDRC	no_phenotype	FBgn0036622
CG4763	3587	VDRC	no_phenotype	FBgn0034910
CG4769	4769R-1	NIG-FLY	no_phenotype	FBgn0035600
CG4770	4770R-1	NIG-FLY	no_phenotype	FBgn0038751
CG4781	7605	VDRC	no_phenotype	FBgn0035043
CG4822	42729	VDRC	no_phenotype	FBgn0031220
CG4825	5391	VDRC	no_phenotype	FBgn0037010
CG4839	26642	VDRC	no_phenotype	FBgn0032187
CG4842	4842R-2	NIG-FLY	no_phenotype	FBgn0036620
CG4853	4853R-1	NIG-FLY	no_phenotype	FBgn0034230
CG4880	4880R-1	NIG-FLY	dispersed	FBgn0030803
CG4907	4907R-2	NIG-FLY	no_phenotype	FBgn0039010
CG4908	44845	VDRC	no_phenotype	FBgn0032195
CG4933	4933R-1	NIG-FLY	dispersed	FBgn0036615
CG4942	42888	VDRC	no_phenotype	FBgn0035960
CG4945	24683	VDRC	no_phenotype	FBgn0034137
CG4950	9931	VDRC	no_phenotype	FBgn0036587
CG4955	30259	VDRC	no_phenotype	FBgn0030814
CG4956	4956R-3	NIG-FLY	no_phenotype	FBgn0039370
CG4960	2732	VDRC	no_phenotype	FBgn0039371
CG4962	39504	VDRC	no_phenotype	FBgn0036597
CG4972	4972R-2	NIG-FLY	no_phenotype	FBgn0032217
CG4984	10055	VDRC	no_phenotype	FBgn0034267
CG4998	4998R-2	NIG-FLY	no_phenotype	FBgn0036612
CG5021	36439	VDRC	no_phenotype	FBgn0035944
CG5022	8262	VDRC	no_phenotype	FBgn0032225
CG5023	34914	VDRC	no_phenotype	FBgn0038774
CG5038	52421	VDRC	no_phenotype	FBgn0038324
CG5050	48337	VDRC	no_phenotype	FBgn0032637
CG5059	5059R-1	NIG-FLY	no_phenotype	FBgn0037007
CG5070	6149	VDRC	no_phenotype	FBgn0030824
CG5070	6150	VDRC	no_phenotype	FBgn0030824
CG5078	8085	VDRC	dispersed	FBgn0037005
CG5096	5096R-2	NIG-FLY	no_phenotype	FBgn0032235
CG5104	13786	VDRC	no_phenotype	FBgn0037009
CG5110	34935	VDRC	no_phenotype	FBgn0032642
CG5112	5112R-1	NIG-FLY	no_phenotype	FBgn0039341
CG5130	5390	VDRC	no_phenotype	FBgn0037000
CG5167	6094	VDRC	no_phenotype	FBgn0038038
CG5191	41187	VDRC	no_phenotype	FBgn0038803
CG5196	6096	VDRC	large_clone	FBgn0038039
CG5250	5250R-4	NIG-FLY	no_phenotype	FBgn0038691
CG5254	5254R-2	NIG-FLY	no_phenotype	FBgn0040383
CG5273	6888	VDRC	no_phenotype	FBgn0040382
CG5276	47995	VDRC	no_phenotype	FBgn0037900
CG5278	43091	VDRC	no_phenotype	FBgn0038986
CG5281	6049	VDRC	no_phenotype	FBgn0037902
CG5282	5387	VDRC	no_phenotype	FBgn0036986
CG5287	51883	VDRC	dispersed	FBgn0032477
CG5315	40936	VDRC	others	FBgn0038984
CG5326	5326R-3	NIG-FLY	no_phenotype	FBgn0038983
CG5342	44404	VDRC	no_phenotype	FBgn0037916
CG5348	1698	VDRC	no_phenotype	FBgn0034156
CG5367	12392	VDRC	no_phenotype	FBgn0032228
CG5385	5385R-1	NIG-FLY	no_phenotype	FBgn0032215
CG5388	6823	VDRC	smooth_border	FBgn0038944
CG5389	5389R-3	NIG-FLY	no_phenotype	FBgn0036568
CG5399	5399R-2	NIG-FLY	no_phenotype	FBgn0038353
CG5484	2679	VDRC	dispersed	FBgn0039450
CG5510	28393	VDRC	no_phenotype	FBgn0039160
CG5535	42583	VDRC	no_phenotype	FBgn0036764
CG5539	3584	VDRC	no_phenotype	FBgn0034907
CG5539	3585	VDRC	no_phenotype	FBgn0034907
CG5549	5549R-1	NIG-FLY	no_phenotype	FBgn0034911
CG5554	5554R-3	NIG-FLY	dispersed	FBgn0034914
CG5621	5621R-1	NIG-FLY	no_phenotype	FBgn0038840
CG5639	1305	VDRC	smooth_border	FBgn0039527
CG5646	4402	VDRC	no_phenotype	FBgn0039525
CG5687	5687R-3	NIG-FLY	no_phenotype	FBgn0035293
CG5697	13517	VDRC	large_clone	FBgn0038846
CG5707	5707R-1	NIG-FLY	no_phenotype	FBgn0026593
CG5724	11067	VDRC	no_phenotype	FBgn0038082
CG5731	15543	VDRC	no_phenotype	FBgn0032192
CG5755	5755R-3	NIG-FLY	no_phenotype	FBgn0032664
CG5789	5789R-1	NIG-FLY	no_phenotype	FBgn0039207
CG5790	45044	VDRC	no_phenotype	FBgn0032677
CG5802	6800	VDRC	no_phenotype	FBgn0250820
CG5807	5807R-1	NIG-FLY	no_phenotype	FBgn0027539
CG5819	5819R-1	NIG-FLY	no_phenotype	FBgn0034717
CG5835	33360	VDRC	no_phenotype	FBgn0038682
CG5853	5853R-1	NIG-FLY	no_phenotype	FBgn0032167
CG5860	5860R-2	NIG-FLY	no_phenotype	FBgn0038506
CG5861	5861R-2	NIG-FLY	no_phenotype	FBgn0015338
CG5880	5880R-2	NIG-FLY	no_phenotype	FBgn0039489
CG5885	5885R-2	NIG-FLY	no_phenotype	FBgn0025700
CG5892	5892R-1	NIG-FLY	no_phenotype	FBgn0038873
CG5897	13107	VDRC	no_phenotype	FBgn0036220
CG5906	5227	VDRC	no_phenotype	FBgn0036217
CG5910	5910R-2	NIG-FLY	no_phenotype	FBgn0036993
CG5928	40648	VDRC	no_phenotype	FBgn0029836
CG5937	33613	VDRC	no_phenotype	FBgn0029834
CG5948	5948R-1	NIG-FLY	no_phenotype	FBgn0039386
CG5969	47116	VDRC	small_clone	FBgn0036998
CG5973	24998	VDRC	no_phenotype	FBgn0031914
CG5991	5991R-2	NIG-FLY	no_phenotype	FBgn0026576
CG5999	5999R-1	NIG-FLY	no_phenotype	FBgn0038083
CG6006	6006R-3	NIG-FLY	no_phenotype	FBgn0063649
CG6034	33631	VDRC	no_phenotype	FBgn0036750
CG6041	14408	VDRC	no_phenotype	FBgn0029826
CG6041	46899	VDRC	no_phenotype	FBgn0029826
CG6044	12949	VDRC	no_phenotype	FBgn0034725
CG6048	6048R-1	NIG-FLY	no_phenotype	FBgn0029827
CG6052	5310	VDRC	no_phenotype	FBgn0036747
CG6067	7098	VDRC	no_phenotype	FBgn0029828
CG6125	12141	VDRC	no_phenotype	FBgn0038337
CG6126	7326	VDRC	no_phenotype	FBgn0038407
CG6149	40846	VDRC	no_phenotype	FBgn0036158
CG6184	40920	VDRC	no_phenotype	FBgn0038725
CG6225	6225R-2	NIG-FLY	no_phenotype	FBgn0038072
CG6230	8897	VDRC	no_phenotype	FBgn0027582
CG6231	6231R-2	NIG-FLY	no_phenotype	FBgn0038720
CG6234	6234R-1	NIG-FLY	no_phenotype	FBgn0038071
CG6279	37267	VDRC	no_phenotype	FBgn0036125
CG6282	30327	VDRC	no_phenotype	FBgn0035914
CG6293	6293R-2	NIG-FLY	no_phenotype	FBgn0037807
CG6296	6296R-2	NIG-FLY	no_phenotype	FBgn0039470
CG6308	30273	VDRC	no_phenotype	FBgn0030645
CG6340	6340R-1	NIG-FLY	no_phenotype	FBgn0030648
CG6356	23013	VDRC	no_phenotype	FBgn0039178
CG6364	11693	VDRC	small_clone	FBgn0263398
CG6385	6385R-2	NIG-FLY	no_phenotype	FBgn0034276
CG6401	6401R-2	NIG-FLY	no_phenotype	FBgn0034270
CG6475	40932	VDRC	no_phenotype	FBgn0038886
CG6479	45649	VDRC	no_phenotype	FBgn0036710
CG6490	9444	VDRC	no_phenotype	FBgn0039431
CG6512	8515	VDRC	no_phenotype	FBgn0036702
CG6550	6550R-2	NIG-FLY	no_phenotype	FBgn0034214
CG6553	6553R-3	NIG-FLY	no_phenotype	FBgn0033880
CG6574	6574R-1	NIG-FLY	no_phenotype	FBgn0037846
CG6583	11746	VDRC	dispersed	FBgn0032420
CG6583	44880	VDRC	dispersed	FBgn0032420
CG6583	44881	VDRC	dispersed	FBgn0032420
CG6659	8038	VDRC	no_phenotype	FBgn0030946
CG6660	6660R-2	NIG-FLY	no_phenotype	FBgn0039030
CG6723	13769	VDRC	no_phenotype	FBgn0037895
CG6739	6739R-2	NIG-FLY	no_phenotype	FBgn0031926
CG6744	48329	VDRC	no_phenotype	FBgn0037901
CG6746	46513	VDRC	no_phenotype	FBgn0032394
CG6763	6763R-1	NIG-FLY	dispersed	FBgn0039069
CG6800	40397	VDRC	no_phenotype	FBgn0038902
CG6839	30961	VDRC	no_phenotype	FBgn0036831
CG6839	47242	VDRC	no_phenotype	FBgn0036831
CG6867	37416	VDRC	no_phenotype	FBgn0030887
CG6873	22454	VDRC	dispersed	FBgn0030951
CG6893	5345	VDRC	no_phenotype	FBgn0036807
CG6901	33353	VDRC	no_phenotype	FBgn0038414
CG6903	3285	VDRC	no_phenotype	FBgn0029737
CG6908	35138	VDRC	no_phenotype	FBgn0037936
CG6927	6927R-3	NIG-FLY	no_phenotype	FBgn0029733
CG6938	37271	VDRC	no_phenotype	FBgn0036235
CG6962	6962R-3	NIG-FLY	no_phenotype	FBgn0037958
CG6978	7041	VDRC	no_phenotype	FBgn0029727
CG6982	6982R-1	NIG-FLY	no_phenotype	FBgn0039014
CG7011	46859	VDRC	no_phenotype	FBgn0036489
CG7016	7016R-1	NIG-FLY	no_phenotype	FBgn0039238
CG7028	27808	VDRC	no_phenotype	FBgn0027587
CG7071:muted	46822	VDRC	no_phenotype	FBgn0260467:FBgn0083967
CG7084	7084R-2	NIG-FLY	no_phenotype	FBgn0038938
CG7091	7091R-3	NIG-FLY	no_phenotype	FBgn0038099
CG7094	27843	VDRC	no_phenotype	FBgn0032650
CG7115	9404	VDRC	no_phenotype	FBgn0027515
CG7120	27860	VDRC	no_phenotype	FBgn0035888
CG7126	33357	VDRC	no_phenotype	FBgn0038602
CG7130	7130R-1	NIG-FLY	no_phenotype	FBgn0037151
CG7133	7133R-2	NIG-FLY	no_phenotype	FBgn0037150
CG7135	29639	VDRC	no_phenotype	FBgn0030895
CG7149	43821	VDRC	no_phenotype	FBgn0031948
CG7180	34369	VDRC	no_phenotype	FBgn0032673
CG7202	44393	VDRC	no_phenotype	FBgn0037086
CG7203	7203R-1	NIG-FLY	no_phenotype	FBgn0031942
CG7227	7227R-1	NIG-FLY	no_phenotype	FBgn0031970
CG7231	2783	VDRC	no_phenotype	FBgn0031968
CG7231	2784	VDRC	no_phenotype	FBgn0031968
CG7255	8373	VDRC	no_phenotype	FBgn0036493
CG7272	7272R-1	NIG-FLY	no_phenotype	FBgn0036501
CG7277	30691	VDRC	no_phenotype	FBgn0031713
CG7277	30693	VDRC	no_phenotype	FBgn0031713
CG7280	7280R-1	NIG-FLY	no_phenotype	FBgn0030966
CG7294	33177	VDRC	no_phenotype	FBgn0032284
CG7295	7251	VDRC	no_phenotype	FBgn0031372
CG7309	7309R-1	NIG-FLY	no_phenotype	FBgn0032314
CG7322	9258	VDRC	no_phenotype	FBgn0030968
CG7324	31064	VDRC	no_phenotype	FBgn0037074
CG7330	7558	VDRC	large_clone	FBgn0036780
CG7330	43384	VDRC	no_phenotype	FBgn0036780
CG7333	7333R-1	NIG-FLY	no_phenotype	FBgn0038715
CG7342	7342R-1	NIG-FLY	no_phenotype	FBgn0038716
CG7362	7556	VDRC	no_phenotype	FBgn0038258
CG7381	27160	VDRC	no_phenotype	FBgn0038098
CG7381	4330	VDRC	no_phenotype	FBgn0038098
CG7381	4824	VDRC	no_phenotype	FBgn0038098
CG7384	7667	VDRC	dispersed	FBgn0032262
CG7402	37302	VDRC	no_phenotype	FBgn0036768
CG7414	7414R-4	NIG-FLY	no_phenotype	FBgn0037135
CG7420	7420R-1	NIG-FLY	no_phenotype	FBgn0031344
CG7442	8450	VDRC	no_phenotype	FBgn0037140
CG7453	9157	VDRC	no_phenotype	FBgn0030991
CG7497	9374	VDRC	no_phenotype	FBgn0036742
CG7510	8532	VDRC	large_clone	FBgn0036741
CG7514	7514R-1	NIG-FLY	no_phenotype	FBgn0035567
CG7523	7523R-1	NIG-FLY	no_phenotype	FBgn0038533
CG7530	5872	VDRC	no_phenotype	FBgn0038256
CG7536	11576	VDRC	no_phenotype	FBgn0030890
CG7543	2691	VDRC	no_phenotype	FBgn0036164
CG7556	28621	VDRC	no_phenotype	FBgn0030990
CG7565	7565R-1	NIG-FLY	no_phenotype	FBgn0035833
CG7573	8337	VDRC	no_phenotype	FBgn0036153
CG7582	1353	VDRC	no_phenotype	FBgn0039681
CG7589	42580	VDRC	no_phenotype	FBgn0036727
CG7589	42582	VDRC	no_phenotype	FBgn0036727
CG7616	7616R-1	NIG-FLY	no_phenotype	FBgn0036142
CG7627	7627R-1	NIG-FLY	no_phenotype	FBgn0032026
CG7630	28727	VDRC	no_phenotype	FBgn0040793
CG7638	8235	VDRC	dispersed	FBgn0036133
CG7650	41714	VDRC	no_phenotype	FBgn0036519
CG7702	27183	VDRC	no_phenotype	FBgn0038638
CG7708	30301	VDRC	no_phenotype	FBgn0038641
CG7713	7713R-2	NIG-FLY	dispersed	FBgn0038545
CG7720	7720R-1	NIG-FLY	no_phenotype	FBgn0038652
CG7724	7724R-3	NIG-FLY	no_phenotype	FBgn0036698
CG7730	7730R-3	NIG-FLY	no_phenotype	FBgn0036689
CG7739	7739R-1	NIG-FLY	no_phenotype	FBgn0036509
CG7744	33246	VDRC	no_phenotype	FBgn0034447
CG7772	30431	VDRC	no_phenotype	FBgn0030883
CG7777	8124	VDRC	no_phenotype	FBgn0033635
CG7800	27121	VDRC	no_phenotype	FBgn0037552
CG7806	2804	VDRC	no_phenotype	FBgn0032018
CG7813	7813R-3	NIG-FLY	no_phenotype	FBgn0034133
CG7816	1362	VDRC	no_phenotype	FBgn0039714
CG7882	7882R-1	NIG-FLY	no_phenotype	FBgn0033047
CG7888	7888R-3	NIG-FLY	no_phenotype	FBgn0036116
CG7896	908	VDRC	smooth_border	FBgn0039728
CG7896	908	VDRC	no_phenotype	FBgn0039728
CG7896	3813	VDRC	no_phenotype	FBgn0039728
CG7912	7912R-2	NIG-FLY	no_phenotype	FBgn0039736
CG7916	12397	VDRC	no_phenotype	FBgn0028534
CG7943	28632	VDRC	no_phenotype	FBgn0039741
CG7968	13489	VDRC	no_phenotype	FBgn0028532
CG7990	46157	VDRC	no_phenotype	FBgn0030997
CG7992	43923	VDRC	no_phenotype	FBgn0031004
CG8008	4158	VDRC	no_phenotype	FBgn0033387
CG8012	30367	VDRC	no_phenotype	FBgn0040832
CG8026	4163	VDRC	no_phenotype	FBgn0033391
CG8027	8027R-3	NIG-FLY	no_phenotype	FBgn0033392
CG8028	9163	VDRC	no_phenotype	FBgn0031010
CG8034	8034R-1	NIG-FLY	no_phenotype	FBgn0031011
CG8036	35330	VDRC	no_phenotype	FBgn0037607
CG8046	7380	VDRC	no_phenotype	FBgn0033388
CG8051	45189	VDRC	no_phenotype	FBgn0031012
CG8090:Nc	8090R-1	NIG-FLY	no_phenotype	FBgn0033995:FBgn0026404
CG8111	8111R-2	NIG-FLY	no_phenotype	FBgn0035825
CG8112	8112R-3	NIG-FLY	no_phenotype	FBgn0037612
CG8116	45735	VDRC	no_phenotype	FBgn0037614
CG8121	43952	VDRC	dispersed	FBgn0037680
CG8135	42635	VDRC	no_phenotype	FBgn0037689
CG8141	37349	VDRC	no_phenotype	FBgn0038125
CG8147	2892	VDRC	no_phenotype	FBgn0043791
CG8155	24218	VDRC	dispersed	FBgn0034009
CG8177	39492	VDRC	no_phenotype	FBgn0036043
CG8180	7400	VDRC	no_phenotype	FBgn0034021
CG8195	8195R-3	NIG-FLY	no_phenotype	FBgn0034032
CG8213	7372	VDRC	no_phenotype	FBgn0033359
CG8219	8219R-1	NIG-FLY	dispersed	FBgn0035693
CG8243	26953	VDRC	dispersed	FBgn0033349
CG8245	8245R-1	NIG-FLY	no_phenotype	FBgn0033031
CG8248	4152	VDRC	no_phenotype	FBgn0033347
CG8249	8249R-2	NIG-FLY	no_phenotype	FBgn0034045
CG8272	24262	VDRC	no_phenotype	FBgn0033337
CG8298	43539	VDRC	no_phenotype	FBgn0033673
CG8303	8303R-2	NIG-FLY	no_phenotype	FBgn0034143
CG8311	8311R-1	NIG-FLY	no_phenotype	FBgn0034141
CG8320	8797	VDRC	dispersed	FBgn0034059
CG8323	4861	VDRC	no_phenotype	FBgn0033903
CG8331	35377	VDRC	no_phenotype	FBgn0033906
CG8370	8370R-2	NIG-FLY	no_phenotype	FBgn0034060
CG8372	8043	VDRC	no_phenotype	FBgn0032000
CG8397	8397R-3	NIG-FLY	no_phenotype	FBgn0034066
CG8399	4898	VDRC	no_phenotype	FBgn0034067
CG8405	11127	VDRC	no_phenotype	FBgn0034071
CG8412	5934	VDRC	no_phenotype	FBgn0037743
CG8420	8420R-2	NIG-FLY	no_phenotype	FBgn0037664
CG8451	8451R-3	NIG-FLY	no_phenotype	FBgn0031998
CG8455	47953	VDRC	no_phenotype	FBgn0031997
CG8476	52419	VDRC	no_phenotype	FBgn0038127
CG8501	8501R-2	NIG-FLY	no_phenotype	FBgn0033724
CG8509	8509R-1	NIG-FLY	no_phenotype	FBgn0030696
CG8516	5942	VDRC	smooth_border	FBgn0037757
CG8531	24120	VDRC	no_phenotype	FBgn0033918
CG8534	49893	VDRC	no_phenotype	FBgn0037761
CG8539	8539R-1	NIG-FLY	no_phenotype	FBgn0035791
CG8546	5109	VDRC	no_phenotype	FBgn0035785
CG8563	47747	VDRC	no_phenotype	FBgn0035777
CG8596	8596R-3	NIG-FLY	no_phenotype	FBgn0035767
CG8630	50289	VDRC	no_phenotype	FBgn0038130
CG8632	4655	VDRC	no_phenotype	FBgn0033762
CG8654	8654R-2	NIG-FLY	no_phenotype	FBgn0034479
CG8713	47977	VDRC	no_phenotype	FBgn0033257
CG8735	4025	VDRC	no_phenotype	FBgn0033309
CG8757	13110	VDRC	no_phenotype	FBgn0036380
CG8785	4650	VDRC	no_phenotype	FBgn0033760
CG8791	8791R-3	NIG-FLY	no_phenotype	FBgn0033234
CG8795	1768	VDRC	no_phenotype	FBgn0038139
CG8814	8814R-3	NIG-FLY	no_phenotype	FBgn0031478
CG8837	8837R-1	NIG-FLY	no_phenotype	FBgn0031520
CG8841	8841R-1	NIG-FLY	no_phenotype	FBgn0033713
CG8850	8850R-4	NIG-FLY	no_phenotype	FBgn0033708
CG8852	8852R-2	NIG-FLY	no_phenotype	FBgn0031548
CG8861	5832	VDRC	no_phenotype	FBgn0037676
CG8888	8888R-3	NIG-FLY	no_phenotype	FBgn0033679
CG8916	9138	VDRC	no_phenotype	FBgn0030707
CG8924	48041	VDRC	no_phenotype	FBgn0030710
CG8925	37461	VDRC	no_phenotype	FBgn0038404
CG8950	8950R-2	NIG-FLY	no_phenotype	FBgn0034186
CG8964	3075	VDRC	no_phenotype	FBgn0033674
CG8965	23661	VDRC	no_phenotype	FBgn0031745
CG9030	29837	VDRC	no_phenotype	FBgn0030599
CG9034	30419	VDRC	no_phenotype	FBgn0040931
CG9090	9090R-1	NIG-FLY	no_phenotype	FBgn0034497
CG9095	23158	VDRC	no_phenotype	FBgn0030617
CG9095	23159	VDRC	no_phenotype	FBgn0030617
CG9109	16982	VDRC	no_phenotype	FBgn0031765
CG9135	36090	VDRC	no_phenotype	FBgn0031769
CG9150	16877	VDRC	no_phenotype	FBgn0031775
CG9184	10283	VDRC	no_phenotype	FBgn0035208
CG9194	40836	VDRC	smooth_border	FBgn0035192
CG9222	27010	VDRC	no_phenotype	FBgn0031784
CG9254	13407	VDRC	no_phenotype	FBgn0028513
CG9257	6406	VDRC	no_phenotype	FBgn0032916
CG9266:CG42238	45515	VDRC	smooth_border	FBgn0032909:FBgn0250867
CG9267	9267R-2	NIG-FLY	no_phenotype	FBgn0032524
CG9270	29961	VDRC	no_phenotype	FBgn0032908
CG9304	9304R-1	NIG-FLY	no_phenotype	FBgn0034674
CG9308	6605	VDRC	no_phenotype	FBgn0034681
CG9317	9321	VDRC	no_phenotype	FBgn0032879
CG9319	9319R-2	NIG-FLY	no_phenotype	FBgn0032881
CG9323	9323R-2	NIG-FLY	no_phenotype	FBgn0032883
CG9336	9336R-1	NIG-FLY	no_phenotype	FBgn0032897
CG9376	9457	VDRC	no_phenotype	FBgn0036893
CG9380	4070	VDRC	no_phenotype	FBgn0035094
CG9393	44400	VDRC	no_phenotype	FBgn0037710
CG9395	2878	VDRC	no_phenotype	FBgn0032506
CG9399	13788	VDRC	no_phenotype	FBgn0037715
CG9413	45180	VDRC	no_phenotype	FBgn0030574
CG9416	10064	VDRC	smooth_border	FBgn0034438
CG9426	10843	VDRC	no_phenotype	FBgn0032485
CG9430	7339	VDRC	no_phenotype	FBgn0033097
CG9444	9444R-2	NIG-FLY	no_phenotype	FBgn0037730
CG9447	7340	VDRC	no_phenotype	FBgn0033110
CG9458	48700	VDRC	no_phenotype	FBgn0037765
CG9459	5948	VDRC	no_phenotype	FBgn0037764
CG9536	9536R-2	NIG-FLY	no_phenotype	FBgn0031818
CG9555	2842	VDRC	no_phenotype	FBgn0032085
CG9570	9570R-1	NIG-FLY	no_phenotype	FBgn0031085
CG9582	9582R-1	NIG-FLY	no_phenotype	FBgn0032090
CG9603	37496	VDRC	dispersed	FBgn0040529
CG9640	24077	VDRC	no_phenotype	FBgn0034182
CG9642	40744	VDRC	no_phenotype	FBgn0034183
CG9657	43922	VDRC	no_phenotype	FBgn0029950
CG9662	7278	VDRC	no_phenotype	FBgn0031529
CG9663	9663R-1	NIG-FLY	dispersed	FBgn0031516
CG9701	3358	VDRC	no_phenotype	FBgn0036659
CG9701	3359	VDRC	no_phenotype	FBgn0036659
CG9706	49346	VDRC	no_phenotype	FBgn0036662
CG9717	42670	VDRC	no_phenotype	FBgn0039789
CG9723	9723R-1	NIG-FLY	no_phenotype	FBgn0030768
CG9747	9747R-1	NIG-FLY	no_phenotype	FBgn0039754
CG9759	17808	VDRC	no_phenotype	FBgn0038160
CG9760	8354	VDRC	no_phenotype	FBgn0036259
CG9796	9796R-3	NIG-FLY	no_phenotype	FBgn0038149
CG9825	1711	VDRC	no_phenotype	FBgn0034783
CG9826	9826R-1	NIG-FLY	no_phenotype	FBgn0034784
CG9855	33309	VDRC	no_phenotype	FBgn0037242
CG9864	44423	VDRC	no_phenotype	FBgn0034490
CG9865	40701	VDRC	no_phenotype	FBgn0034649
CG9870	44215	VDRC	no_phenotype	FBgn0031422
CG9896	35699	VDRC	no_phenotype	FBgn0034808
CG9903	9903R-1	NIG-FLY	no_phenotype	FBgn0030756
CG9921	14921	VDRC	no_phenotype	FBgn0030743
CG9935	7559	VDRC	no_phenotype	FBgn0039916
CG9947	9947R-2	NIG-FLY	no_phenotype	FBgn0030752
CG9981	11563	VDRC	no_phenotype	FBgn0030746
CG9990	9990R-2	NIG-FLY	no_phenotype	FBgn0039594
CheA46a	48522	VDRC	no_phenotype	FBgn0262594
CheA56a	48814	VDRC	no_phenotype	FBgn0262595
CHOp24	7038	VDRC	dispersed	FBgn0029709
Cht7	1869R-3	NIG-FLY	no_phenotype	FBgn0035398
ci	51479	VDRC	AP_sorting	FBgn0004859
ci	2125R-1	NIG-FLY	small_clone	FBgn0004859
Cip4	18492	VDRC	small_clone	FBgn0035533
Cirl	29968	VDRC	no_phenotype	FBgn0033313
ck	9265	VDRC	no_phenotype	FBgn0000317
CkIalpha	13664	VDRC	dispersed	FBgn0015024
ClC-b	8594R-3	NIG-FLY	no_phenotype	FBgn0033755
cln3	5322	VDRC	no_phenotype	FBgn0036756
CLS	4774R-2	NIG-FLY	no_phenotype	FBgn0039360
clumsy	1478	VDRC	no_phenotype	FBgn0026255
cmpy	5396	VDRC	no_phenotype	FBgn0037015
cn	11322	VDRC	no_phenotype	FBgn0000337
Cng	28625	VDRC	no_phenotype	FBgn0261612
cngl	40964	VDRC	no_phenotype	FBgn0263257
cni	37723	VDRC	no_phenotype	FBgn0000339
cnir	2614	VDRC	no_phenotype	FBgn0243513
cno	7769	VDRC	dispersed	FBgn0259212
CNT1	7374	VDRC	no_phenotype	FBgn0033371
Cnx14D	5597	VDRC	no_phenotype	FBgn0264077
CoIV	3923	VDRC	no_phenotype	FBgn0032833
comm	17943R-6	NIG-FLY	no_phenotype	FBgn0010105
comm2	7554R-1	NIG-FLY	no_phenotype	FBgn0041160
comm3	5275	VDRC	no_phenotype	FBgn0259236
Con	17898	VDRC	no_phenotype	FBgn0005775
Coq2	9613R-1	NIG-FLY	no_phenotype	FBgn0037574
COQ7	14437R-3	NIG-FLY	no_phenotype	FBgn0029502
cora	9787	VDRC	dispersed	FBgn0010434
Corin	39536	VDRC	no_phenotype	FBgn0033192
CoVIIc	40977	VDRC	no_phenotype	FBgn0040773
CoVIII	9108	VDRC	no_phenotype	FBgn0263911
cpa	18648	VDRC	dispersed	FBgn0034577
cpb	45668	VDRC	dispersed	FBgn0011570
cpo	14385	VDRC	dispersed	FBgn0263995
Cpr	11567R-1	NIG-FLY	no_phenotype	FBgn0015623
Cpr49Aa	33666	VDRC	no_phenotype	FBgn0050045
Cpr64Ab	7486	VDRC	no_phenotype	FBgn0035511
Cpr64Ac	15008R-1	NIG-FLY	no_phenotype	FBgn0035512
Cpr64Ad	1259R-1	NIG-FLY	no_phenotype	FBgn0035513
cpx	21477	VDRC	no_phenotype	FBgn0041605
CR11235	29924	VDRC	no_phenotype	FBgn0031135
CR31044	31044R-1	NIG-FLY	no_phenotype	FBgn0051044
CR31386	51987	VDRC	no_phenotype	FBgn0051386
CR32207	39367	VDRC	no_phenotype	FBgn0052207
CR32207	39368	VDRC	no_phenotype	FBgn0052207
CR33797	46342	VDRC	no_phenotype	FBgn0053797
crb	39177	VDRC	no_phenotype	FBgn0259685
crb	39178	VDRC	no_phenotype	FBgn0259685
CREG	14356	VDRC	no_phenotype	FBgn0025456
crok	10771	VDRC	dispersed	FBgn0032421
crok	50822	VDRC	dispersed	FBgn0032421
crol	7779	VDRC	no_phenotype	FBgn0020309
CrzR	44310	VDRC	no_phenotype	FBgn0036278
CS-2	10558	VDRC	no_phenotype	FBgn0029091
Csat	10149	VDRC	no_phenotype	FBgn0024994
Csk	32877	VDRC	dispersed	FBgn0262081
CSN1a	4697R-1	NIG-FLY	no_phenotype	FBgn0028838
CSN1b	34727	VDRC	dispersed	FBgn0027057
CSN3	18332R-3	NIG-FLY	dispersed	FBgn0027055
Csp	34168	VDRC	no_phenotype	FBgn0004179
csw	21757	VDRC	no_phenotype	FBgn0000382
ct	4138	VDRC	no_phenotype	FBgn0004198
CtBP	37609	VDRC	no_phenotype	FBgn0020496
Ctr1A	46757	VDRC	no_phenotype	FBgn0062413
Ctr1B	7459R-2	NIG-FLY	no_phenotype	FBgn0062412
cyc	11765	VDRC	no_phenotype	FBgn0023094
CycT	6292R-1	NIG-FLY	others	FBgn0025455
Cyp28d1	7871	VDRC	no_phenotype	FBgn0031689
Cyp304a1	7241R-2	NIG-FLY	no_phenotype	FBgn0038095
Cyp309a2	2580	VDRC	no_phenotype	FBgn0041337
Cyp311a1	31818	VDRC	no_phenotype	FBgn0030367
Cyp312a1	44857	VDRC	no_phenotype	FBgn0036778
Cyp313a3	10093R-1	NIG-FLY	no_phenotype	FBgn0038007
Cyp313a5	33335	VDRC	no_phenotype	FBgn0038005
Cyp313b1	33326	VDRC	no_phenotype	FBgn0037601
Cyp316a1	15926	VDRC	no_phenotype	FBgn0035790
Cyp49a1	18377R-1	NIG-FLY	no_phenotype	FBgn0033524
Cyp4aa1	8302R-3	NIG-FLY	no_phenotype	FBgn0034053
Cyp4ac1	14032R-1	NIG-FLY	no_phenotype	FBgn0031693
Cyp4d20	16761R-1	NIG-FLY	no_phenotype	FBgn0035344
Cyp4e2	2060R-3	NIG-FLY	no_phenotype	FBgn0014469
Cyp6a19	10243R-1	NIG-FLY	no_phenotype	FBgn0033979
Cyp6a2	9438R-1	NIG-FLY	no_phenotype	FBgn0000473
Cyp6a21	3317	VDRC	no_phenotype	FBgn0033981
Cyp6a23	4880	VDRC	no_phenotype	FBgn0033978
Cyp6a9	29982	VDRC	no_phenotype	FBgn0013771
Cyp6d4	10251	VDRC	no_phenotype	FBgn0039006
Cyp6d5	12138	VDRC	no_phenotype	FBgn0038194
Cyp6g2	8859R-1	NIG-FLY	no_phenotype	FBgn0033696
Cyp6u1	3567R-1	NIG-FLY	no_phenotype	FBgn0033121
Cyp9h1	4664	VDRC	no_phenotype	FBgn0033775
cype	13403	VDRC	no_phenotype	FBgn0015031
cyr	15335R-2	NIG-FLY	no_phenotype	FBgn0030001
d	12555	VDRC	dispersed	FBgn0262029
d	12556	VDRC	dispersed	FBgn0262029
D	5893R-1	NIG-FLY	no_phenotype	FBgn0000411
DAAM	24885	VDRC	dispersed	FBgn0025641
dac	2942	VDRC	no_phenotype	FBgn0005677
Dad	42840	VDRC	no_phenotype	FBgn0020493
dally	14136	VDRC	no_phenotype	FBgn0263930
Dap160	16158	VDRC	no_phenotype	FBgn0023388
DAT	12082	VDRC	no_phenotype	FBgn0034136
dbo	6224R-3	NIG-FLY	no_phenotype	FBgn0040230
Dcp1	31442	VDRC	no_phenotype	FBgn0034921
Dcp2	22272	VDRC	dispersed	FBgn0036534
Deaf1	8567R-3	NIG-FLY	others	FBgn0013799
Der-1	10908R-1	NIG-FLY	no_phenotype	FBgn0031376
Der-2	14899R-1	NIG-FLY	no_phenotype	FBgn0038438
desat1	5887R-1	NIG-FLY	no_phenotype	FBgn0086687
desat2	5925R-1	NIG-FLY	no_phenotype	FBgn0043043
Dfd	7782	VDRC	no_phenotype	FBgn0000439
Dgp-1	27490	VDRC	no_phenotype	FBgn0027836
Dh31-R1	17043R-4	NIG-FLY	no_phenotype	FBgn0052843
Dh44	45054	VDRC	no_phenotype	FBgn0012344
Dh44-R2	43313	VDRC	no_phenotype	FBgn0033744
Dhap-at	4625R-2	NIG-FLY	no_phenotype	FBgn0040212
dia	20518	VDRC	dispersed	FBgn0011202
Dic3	36497	VDRC	no_phenotype	FBgn0033248
didum	16902	VDRC	no_phenotype	FBgn0261397
didum	44291	VDRC	no_phenotype	FBgn0261397
disp	10004	VDRC	no_phenotype	FBgn0029088
dl	45998	VDRC	no_phenotype	FBgn0260632
Dl	3720	VDRC	no_phenotype	FBgn0000463
dlg1	1725R-1	NIG-FLY	no_phenotype	FBgn0001624
dlg1	1725R-2	NIG-FLY	no_phenotype	FBgn0001624
Dll	11529	VDRC	no_phenotype	FBgn0000157
dlt	41875	VDRC	no_phenotype	FBgn0024510
dlt	41876	VDRC	no_phenotype	FBgn0024510
DmsR-1	8985R-2	NIG-FLY	no_phenotype	FBgn0035331
DmsR-2	13803R-3	NIG-FLY	no_phenotype	FBgn0264002
dnt	17559R-2	NIG-FLY	no_phenotype	FBgn0024245
dnt	6547	VDRC	no_phenotype	FBgn0024245
Dnz1	6627R-3	NIG-FLY	no_phenotype	FBgn0027453
Doc1	16746	VDRC	no_phenotype	FBgn0028789
dome	36355	VDRC	no_phenotype	FBgn0043903
dome	36356	VDRC	no_phenotype	FBgn0043903
DopR2	3391	VDRC	no_phenotype	FBgn0015129
Dot	2788R-1	NIG-FLY	no_phenotype	FBgn0015663
Dpck	1939R-2	NIG-FLY	no_phenotype	FBgn0037469
dpr10	32057R-1	NIG-FLY	no_phenotype	FBgn0052057
dpr14	42252	VDRC	no_phenotype	FBgn0029974
dpr14	8006	VDRC	no_phenotype	FBgn0029974
dpr17	31361R-1	NIG-FLY	no_phenotype	FBgn0051361
dpr18	14948R-1	NIG-FLY	no_phenotype	FBgn0030723
dpr19	13140R-1	NIG-FLY	no_phenotype	FBgn0032233
dpr20	12191R-1	NIG-FLY	no_phenotype	FBgn0035170
Dr	7791	VDRC	no_phenotype	FBgn0000492
Drip	51939	VDRC	no_phenotype	FBgn0015872
drl	17348R-1	NIG-FLY	no_phenotype	FBgn0015380
Drl-2	40484	VDRC	no_phenotype	FBgn0033791
ds	36219	VDRC	smooth_border	FBgn0000497
ds	4313	VDRC	no_phenotype	FBgn0000497
Dscam	3115	VDRC	no_phenotype	FBgn0033159
Dscam	36233	VDRC	no_phenotype	FBgn0033159
Dscam2	1003	VDRC	no_phenotype	FBgn0265296
Dscam3	6685	VDRC	no_phenotype	FBgn0261046
dsd	27198	VDRC	no_phenotype	FBgn0039528
Dsor1	40025	VDRC	no_phenotype	FBgn0010269
Duox	3131R-2	NIG-FLY	no_phenotype	FBgn0031464
Duox	2593	VDRC	no_phenotype	FBgn0031464
dy	9355R-1	NIG-FLY	others	FBgn0004511
dyl	39023	VDRC	no_phenotype	FBgn0066365
Dys	19230	VDRC	large_clone	FBgn0260003
E23	2620	VDRC	no_phenotype	FBgn0020445
Eaat2	3159R-2	NIG-FLY	no_phenotype	FBgn0026438
eag	9126	VDRC	no_phenotype	FBgn0000535
eater	4301	VDRC	no_phenotype	FBgn0243514
eca	49749	VDRC	no_phenotype	FBgn0069242
EcR	1765R-2	NIG-FLY	large_clone	FBgn0000546
ed	937	VDRC	smooth_border	FBgn0000547
ed	3087	VDRC	dispersed	FBgn0000547
Edg91	7539R-1	NIG-FLY	no_phenotype	FBgn0004554
Efa6	42321	VDRC	no_phenotype	FBgn0051158
Efr	30238	VDRC	no_phenotype	FBgn0029849
eg	7157	VDRC	no_phenotype	FBgn0000560
Egfr	10079R-1	NIG-FLY	dispersed	FBgn0003731
Egfr	10079R-2	NIG-FLY	no_phenotype	FBgn0003731
egr	45252	VDRC	no_phenotype	FBgn0033483
egr	45253	VDRC	no_phenotype	FBgn0033483
Eh	44967	VDRC	no_phenotype	FBgn0000564
eIF5	29070	VDRC	dispersed	FBgn0030719
Eip74EF	45900	VDRC	dispersed	FBgn0000567
Eip75B	44851	VDRC	no_phenotype	FBgn0000568
elB	11763	VDRC	no_phenotype	FBgn0004858
Elk	5076R-1	NIG-FLY	no_phenotype	FBgn0011589
Elo68alpha	9206	VDRC	no_phenotype	FBgn0052072
Elo68beta	30042	VDRC	no_phenotype	FBgn0036128
eloF	16905R-1	NIG-FLY	no_phenotype	FBgn0037762
Elp3	15433R-3	NIG-FLY	dispersed	FBgn0031604
ema	12753R-1	NIG-FLY	no_phenotype	FBgn0038427
emb	13387R-1	NIG-FLY	dispersed	FBgn0020497
emc	1007R-1	NIG-FLY	no_phenotype	FBgn0000575
emp	12233	VDRC	no_phenotype	FBgn0010435
en	35698	VDRC	no_phenotype	FBgn0000577
ena	43058	VDRC	dispersed	FBgn0000578
ena	43056	VDRC	no_phenotype	FBgn0000578
Ent3	11010R-1	NIG-FLY	no_phenotype	FBgn0036319
Epac	50373	VDRC	no_phenotype	FBgn0085421
Epac	50372	VDRC	no_phenotype	FBgn0085421
Eph	27236	VDRC	smooth_border	FBgn0025936
Eph	4771	VDRC	smooth_border	FBgn0025936
Eph	6545	VDRC	smooth_border	FBgn0025936
ergic53	5142	VDRC	no_phenotype	FBgn0035909
esc	5690	VDRC	no_phenotype	FBgn0000588
escl	27373	VDRC	no_phenotype	FBgn0032391
Est-P	17148R-1	NIG-FLY	no_phenotype	FBgn0000594
Esyt2	28418	VDRC	no_phenotype	FBgn0039208
et	19756	VDRC	no_phenotype	FBgn0031055
ETHR	42716	VDRC	dispersed	FBgn0038874
Exn	41960	VDRC	no_phenotype	FBgn0261547
Exn	41962	VDRC	no_phenotype	FBgn0261547
ey	42845	VDRC	no_phenotype	FBgn0005558
Fad2	7923R-1	NIG-FLY	no_phenotype	FBgn0029172
Fak	17957	VDRC	no_phenotype	FBgn0020440
fan	5117	VDRC	no_phenotype	FBgn0028379
fas	24476	VDRC	no_phenotype	FBgn0000633
fas	42236	VDRC	no_phenotype	FBgn0000633
fas	42237	VDRC	no_phenotype	FBgn0000633
fas	6561	VDRC	no_phenotype	FBgn0000633
Fas2	36350	VDRC	no_phenotype	FBgn0000635
Fas3	939	VDRC	smooth_border	FBgn0000636
FBgn0004366	35105	VDRC	no_phenotype	FBgn0004366
FBgn0020245	4871	VDRC	no_phenotype	FBgn0020245
FBgn0259220	19066	VDRC	no_phenotype	FBgn0259220
FBgn0265624	27015	VDRC	no_phenotype	FBgn0265624
FBgn0265624	27017	VDRC	no_phenotype	FBgn0265624
fbl	44157	VDRC	no_phenotype	FBgn0011205
fend	12664R-1	NIG-FLY	no_phenotype	FBgn0030090
feo	11207R-1	NIG-FLY	dispersed	FBgn0030241
Fer1	10066R-7	NIG-FLY	no_phenotype	FBgn0037475
Fhos	45838	VDRC	no_phenotype	FBgn0261259
Fhos	34035	VDRC	no_phenotype	FBgn0261259
fj	6774	VDRC	no_phenotype	FBgn0000658
flr	22851	VDRC	dispersed	FBgn0260049
fog	28667	VDRC	no_phenotype	FBgn0000719
foxo	30556	VDRC	dispersed	FBgn0038197
Fps85D	36053	VDRC	no_phenotype	FBgn0000723
FR	2114R-1	NIG-FLY	no_phenotype	FBgn0035385
fra	29909	VDRC	no_phenotype	FBgn0011592
fra	6557	VDRC	no_phenotype	FBgn0011592
frc	5302	VDRC	no_phenotype	FBgn0042641
frj	51451	VDRC	no_phenotype	FBgn0031815
Fs	46261	VDRC	no_phenotype	FBgn0259878
fs(1)N	45488	VDRC	no_phenotype	FBgn0004650
ft	9396	VDRC	smooth_border	FBgn0001075
fu	27662	VDRC	dispersed	FBgn0001079
fu	6551R-3	NIG-FLY	no_phenotype	FBgn0001079
fu12	51079	VDRC	no_phenotype	FBgn0026718
fu2	9233R-3	NIG-FLY	no_phenotype	FBgn0029173
FucTD	27008	VDRC	no_phenotype	FBgn0035217
Fur1	22853	VDRC	no_phenotype	FBgn0004509
Fur2	1020	VDRC	others	FBgn0004598
futsch	6972	VDRC	dispersed	FBgn0259108
fw	39575	VDRC	no_phenotype	FBgn0001083
fwe	6151R-2	NIG-FLY	no_phenotype	FBgn0261722
fy	30760	VDRC	no_phenotype	FBgn0001084
fz	43075	VDRC	no_phenotype	FBgn0001085
fz2	44390	VDRC	no_phenotype	FBgn0016797
fz3	16785R-3	NIG-FLY	no_phenotype	FBgn0027343
fz4	5451	VDRC	no_phenotype	FBgn0027342
fzo	1405	VDRC	no_phenotype	FBgn0011596
g	31390	VDRC	no_phenotype	FBgn0001087
GABA-B-R2	1784	VDRC	no_phenotype	FBgn0027575
GABA-B-R3	50176	VDRC	no_phenotype	FBgn0031275
GABPI	2611	VDRC	no_phenotype	FBgn0031495
Galphas	2835R-1	NIG-FLY	no_phenotype	FBgn0001123
GAPcenA	35174	VDRC	no_phenotype	FBgn0035879
garz	42140	VDRC	dispersed	FBgn0264560
gb	1261	VDRC	no_phenotype	FBgn0039487
GC	13927R-2	NIG-FLY	no_phenotype	FBgn0035245
gcl	8411R-2	NIG-FLY	no_phenotype	FBgn0005695
gd	14892	VDRC	no_phenotype	FBgn0000808
Gdi	26537	VDRC	dispersed	FBgn0004868
GEFmeso	39952	VDRC	no_phenotype	FBgn0050115
gek	4012R-1	NIG-FLY	no_phenotype	FBgn0023081
Gel	37865	VDRC	no_phenotype	FBgn0010225
gig	6313	VDRC	large_clone	FBgn0005198
gish	26003	VDRC	no_phenotype	FBgn0250823
GlcAT-S	42779	VDRC	no_phenotype	FBgn0032135
GlcT-1	44911	VDRC	no_phenotype	FBgn0067102
Gld	38040	VDRC	dispersed	FBgn0001112
Gld2	51605	VDRC	no_phenotype	FBgn0038934
glec	6575R-1	NIG-FLY	no_phenotype	FBgn0015229
Gli	37115	VDRC	no_phenotype	FBgn0001987
Gli	37116	VDRC	no_phenotype	FBgn0001987
GluRIA	44439	VDRC	no_phenotype	FBgn0004619
GluRIB	42890	VDRC	no_phenotype	FBgn0264000
GluRIIA	6992R-1	NIG-FLY	no_phenotype	FBgn0004620
GluRIIB	7878	VDRC	no_phenotype	FBgn0020429
GluRIIC	51438	VDRC	no_phenotype	FBgn0046113
GluRIID	18039R-1	NIG-FLY	no_phenotype	FBgn0028422
GluRIIE	49547	VDRC	dispersed	FBgn0051201
Glut1	13326	VDRC	dispersed	FBgn0264574
Glut3	3853R-1	NIG-FLY	no_phenotype	FBgn0015230
gny	2782	VDRC	no_phenotype	FBgn0032234
gol	37434	VDRC	no_phenotype	FBgn0004919
Golgin84	1181	VDRC	no_phenotype	FBgn0039188
gom	6727R-1	NIG-FLY	no_phenotype	FBgn0029084
Gos28	12152	VDRC	no_phenotype	FBgn0044871
Gp150	899	VDRC	small_clone	FBgn0013272
Gprk2	1834	VDRC	dispersed	FBgn0261988
Gprk2	17998R-1	NIG-FLY	no_phenotype	FBgn0261988
Gprk2	17998R-3	NIG-FLY	no_phenotype	FBgn0261988
Gprk2	1835	VDRC	no_phenotype	FBgn0261988
Gr10a	39237	VDRC	no_phenotype	FBgn0045502
Gr10b	31151	VDRC	no_phenotype	FBgn0030297
Gr22e	9389	VDRC	no_phenotype	FBgn0045497
Gr22f	42744	VDRC	no_phenotype	FBgn0041249
Gr23a	40853	VDRC	no_phenotype	FBgn0041248
Gr2a	18531R-1	NIG-FLY	no_phenotype	FBgn0265139
Gr33a	42804	VDRC	no_phenotype	FBgn0032416
Gr36a	48019	VDRC	no_phenotype	FBgn0045487
Gr36b	8062	VDRC	no_phenotype	FBgn0045486
Gr36c	31748R-1	NIG-FLY	no_phenotype	FBgn0045485
Gr39a	8686	VDRC	dispersed	FBgn0264556
Gr39b	31620R-1	NIG-FLY	no_phenotype	FBgn0041245
Gr43a	39519	VDRC	no_phenotype	FBgn0041243
Gr47a	31168	VDRC	no_phenotype	FBgn0041242
Gr47b	4594	VDRC	no_phenotype	FBgn0041241
Gr58a	1703	VDRC	no_phenotype	FBgn0041239
Gr58b	9565	VDRC	no_phenotype	FBgn0041238
Gr58c	29139	VDRC	no_phenotype	FBgn0041237
Gr59a	31106	VDRC	no_phenotype	FBgn0045483
Gr59c	3529	VDRC	no_phenotype	FBgn0041235
Gr59d	2766	VDRC	no_phenotype	FBgn0041236
Gr5a	12347	VDRC	no_phenotype	FBgn0003747
Gr64b	42517	VDRC	no_phenotype	FBgn0045478
Gr64d	29422	VDRC	no_phenotype	FBgn0035486
Gr64f	44020	VDRC	no_phenotype	FBgn0052255
Gr66a	29988	VDRC	no_phenotype	FBgn0035870
Gr68a	13380	VDRC	no_phenotype	FBgn0041231
Gr85a	47991	VDRC	no_phenotype	FBgn0045473
Gr89a	14901R-1	NIG-FLY	no_phenotype	FBgn0038440
Gr8a	31102	VDRC	no_phenotype	FBgn0030108
Gr92a	44408	VDRC	no_phenotype	FBgn0045471
Gr93b	31336R-1	NIG-FLY	no_phenotype	FBgn0045470
Gr93c	31173R-2	NIG-FLY	no_phenotype	FBgn0045469
Gr93d	6813	VDRC	no_phenotype	FBgn0045468
Gr94a	9537	VDRC	no_phenotype	FBgn0041225
Gr97a	4395	VDRC	no_phenotype	FBgn0041224
Gr98a	1297	VDRC	no_phenotype	FBgn0039520
Gr98c	29151	VDRC	no_phenotype	FBgn0046886
Gr98d	4398	VDRC	no_phenotype	FBgn0046885
Gr9a	39239	VDRC	no_phenotype	FBgn0052693
Graf	42166	VDRC	no_phenotype	FBgn0030685
Grd	5329	VDRC	no_phenotype	FBgn0001134
gskt	25640	VDRC	no_phenotype	FBgn0046332
[truncated: 1,115 more rows]
